# Supplementary material for: 2-(4-Fluoro­phen­yl)-5-iodo-3-methyl­sulfinyl-1-benzofuran
Source: Acta Crystallogr Sect E Struct Rep Online. 2009 Dec 4;66(Pt 1):o44. doi: 10.1107/S1600536809051642 (PMC2980179; doi:10.1107/S1600536809051642)
Supplement: Supplementary file 2 [file e-66-00o44-Isup2.hkl]

# 
# h,k,l, Fc-squared, Fo-squared, sigma(Fo-squared) and status flag 
# 
data_I
_shelx_title ' 09ZN-S IN P-1' 
_shelx_refln_list_code          4 
_shelx_F_calc_maximum      128.21 
_exptl_crystal_F_000       388.00 
_reflns_d_resolution_high  0.7657 
 
loop_ 
 _symmetry_equiv_pos_as_xyz 
 'x, y, z' 
 '-x, -y, -z' 
 
_cell_length_a     8.1045 
_cell_length_b     8.2699 
_cell_length_c    11.0999 
_cell_angle_alpha  94.538 
_cell_angle_beta   91.118 
_cell_angle_gamma 111.982 
 
_shelx_F_squared_multiplier     1.000 
 
loop_ 
 _refln_index_h 
 _refln_index_k 
 _refln_index_l 
 _refln_F_squared_calc 
 _refln_F_squared_meas 
 _refln_F_squared_sigma 
 _refln_observed_status 
   1   0   0     4763.69     4294.32     50.40 o 
   2   0   0      623.84      663.71      6.66 o 
   3   0   0     1942.66     2052.69     22.33 o 
   4   0   0     2593.12     2540.33     26.09 o 
   5   0   0     4896.87     5074.89     51.61 o 
   6   0   0      131.15      138.28      2.98 o 
   7   0   0       57.68       60.95      1.87 o 
   8   0   0      200.53      199.65      5.29 o 
   9   0   0      451.15      452.87     12.24 o 
 -10   1   0        2.28        1.96      1.54 o 
  -9   1   0       14.83       18.63      1.88 o 
  -8   1   0      302.27      306.83      6.63 o 
  -7   1   0      438.67      438.29      6.42 o 
  -6   1   0     1256.57     1268.02     13.89 o 
  -5   1   0      194.29      216.18      3.57 o 
  -4   1   0     4888.87     4838.91     85.15 o 
  -3   1   0     1244.60     1241.00     13.39 o 
  -2   1   0      831.40      823.20      8.10 o 
  -1   1   0     1520.24     1450.03     13.73 o 
   0   1   0      246.41      266.35      4.76 o 
   1   1   0    10748.13     9547.66    191.06 o 
   2   1   0     9922.40     9266.90    133.59 o 
   3   1   0      443.06      414.44      5.97 o 
   4   1   0      601.28      631.05      8.90 o 
   5   1   0      930.01      907.71     10.71 o 
   6   1   0     1178.56     1148.82     13.53 o 
   7   1   0       30.36       35.28      1.68 o 
   8   1   0      302.65      291.26      6.28 o 
   9   1   0        4.54        5.49      1.83 o 
 -10   2   0      670.99      678.37     13.79 o 
  -9   2   0       75.42       75.69      2.88 o 
  -8   2   0        0.51        3.14      1.32 o 
  -7   2   0        3.92        5.48      1.46 o 
  -6   2   0      930.99      950.46     10.71 o 
  -5   2   0     4043.27     4004.84     43.87 o 
  -4   2   0      727.18      726.22      7.71 o 
  -3   2   0       23.56       26.76      0.85 o 
  -1   2   0     7190.18     6628.04    105.96 o 
   0   2   0    14568.64    12557.28    237.61 o 
   1   2   0     1642.57     1674.42     29.88 o 
   2   2   0     1183.63     1177.10     23.20 o 
   3   2   0     6914.14     6998.77    117.28 o 
   4   2   0     3603.42     3736.59     47.23 o 
   5   2   0      826.63      838.00     16.98 o 
   6   2   0      418.21      423.42      8.63 o 
   7   2   0      647.32      643.11      9.84 o 
   8   2   0       27.09       37.55      2.86 o 
 -10   3   0       39.54       40.76      4.97 o 
  -9   3   0      589.74      581.10     10.21 o 
  -8   3   0      408.40      411.10      7.05 o 
  -7   3   0      466.36      485.98      6.95 o 
  -6   3   0      276.70      273.73      4.12 o 
  -5   3   0      625.11      588.98      6.98 o 
  -4   3   0     4369.79     4292.53     47.01 o 
  -3   3   0      304.00      291.67      3.60 o 
  -2   3   0     6180.62     5974.85     90.15 o 
  -1   3   0      212.17      260.27      7.52 o 
   0   3   0     9688.40     9022.11    116.75 o 
   1   3   0     4743.72     4314.07     78.94 o 
   2   3   0      600.57      581.10     13.47 o 
   3   3   0       39.65       50.57      1.56 o 
   4   3   0       89.03       83.38      2.85 o 
   5   3   0     1994.28     2070.89     37.58 o 
   6   3   0     1184.85     1165.38     17.96 o 
   7   3   0        4.02        4.96      1.87 o 
   8   3   0       26.35       24.32      3.50 o 
 -10   4   0      434.39      438.92      9.89 o 
  -9   4   0        6.06        5.70      1.35 o 
  -8   4   0      247.91      256.94      4.57 o 
  -7   4   0      146.64      138.68      2.91 o 
  -6   4   0     2424.43     2432.55     26.95 o 
  -5   4   0     3261.38     3226.10     40.23 o 
  -4   4   0      327.58      351.16      4.81 o 
  -3   4   0     1562.41     1582.61     19.18 o 
  -2   4   0     3023.57     2967.28     47.06 o 
  -1   4   0     3964.07     4127.82    111.29 o 
   0   4   0     3125.24     3218.08     46.18 o 
   1   4   0     5736.95     5731.81    132.37 o 
   2   4   0     2532.36     2617.01     34.20 o 
   3   4   0      962.00      954.64     14.01 o 
   4   4   0      469.34      451.46      8.80 o 
   5   4   0      138.59      128.60      5.00 o 
   6   4   0      419.98      434.10      9.87 o 
   7   4   0      207.42      199.43      6.59 o 
 -10   5   0      249.96      257.24      6.93 o 
  -9   5   0      643.38      633.74     11.31 o 
  -8   5   0      109.18      108.31      3.02 o 
  -7   5   0        1.45        4.01      0.80 o 
  -6   5   0      326.29      329.86      5.54 o 
  -5   5   0     1950.33     1887.77     23.08 o 
  -4   5   0     6061.92     6043.57    130.39 o 
  -3   5   0       21.49       18.71      0.88 o 
  -2   5   0       52.58       58.89      1.52 o 
  -1   5   0     1678.30     1712.99     55.91 o 
   0   5   0     4063.06     4003.43     98.59 o 
   1   5   0     1656.29     1694.90     30.13 o 
   2   5   0       66.86       65.27      3.18 o 
   3   5   0      519.31      537.32     10.13 o 
   4   5   0      718.73      726.41     13.34 o 
   5   5   0     1375.71     1315.71     28.37 o 
   6   5   0       12.80       20.61      2.98 o 
 -10   6   0       45.78       46.46      2.62 o 
  -9   6   0       61.64       57.93      3.38 o 
  -8   6   0      559.27      546.84      9.85 o 
  -7   6   0      663.87      660.67     11.16 o 
  -6   6   0     1852.73     1821.97     23.91 o 
  -5   6   0       28.46       30.36      1.98 o 
  -4   6   0     1255.55     1216.94     16.25 o 
  -3   6   0     3340.50     3420.14     34.85 o 
  -2   6   0     3818.27     4026.47     55.02 o 
  -1   6   0     1300.21     1302.32     17.67 o 
   0   6   0       25.90       34.23      1.42 o 
   1   6   0     2409.18     2472.37     42.36 o 
   2   6   0      859.93      816.43     14.43 o 
   3   6   0       27.02       39.93      2.27 o 
   4   6   0       58.65       58.50      3.55 o 
   5   6   0      307.70      298.25      9.40 o 
 -10   7   0      385.40      387.47      9.44 o 
  -9   7   0       56.80       58.51      2.75 o 
  -8   7   0      173.05      156.76      4.34 o 
  -7   7   0       44.48       48.64      2.27 o 
  -6   7   0     1011.84      994.30     15.59 o 
  -5   7   0     1982.50     1947.53     25.41 o 
  -4   7   0      240.99      240.00      4.37 o 
  -3   7   0     1002.14     1029.02     13.38 o 
  -2   7   0      531.90      523.04      9.34 o 
  -1   7   0     2122.15     2200.72     25.86 o 
   0   7   0     1674.73     1729.80     25.82 o 
   1   7   0        3.73        6.77      1.05 o 
   2   7   0      379.42      376.96      8.03 o 
   3   7   0      498.77      465.38     12.28 o 
   4   7   0      265.60      270.43      8.82 o 
  -9   8   0      491.30      484.23      9.64 o 
  -8   8   0      566.96      539.48     10.13 o 
  -7   8   0       16.84       19.62      1.61 o 
  -6   8   0      320.23      315.38      6.46 o 
  -5   8   0      637.40      640.54     11.21 o 
  -4   8   0     3512.66     3568.23     54.18 o 
  -3   8   0     2367.59     2409.91     37.32 o 
  -2   8   0      388.49      413.44      6.22 o 
  -1   8   0        6.30       11.35      0.91 o 
   0   8   0     1509.51     1533.91     22.88 o 
   1   8   0     1569.55     1629.87     27.17 o 
   2   8   0      168.52      181.45      6.58 o 
   3   8   0        0.77        1.40      1.28 o 
  -8   9   0      258.93      250.35      6.13 o 
  -7   9   0      186.20      181.94      4.89 o 
  -6   9   0      221.13      221.63      5.28 o 
  -5   9   0      112.93      113.79      4.01 o 
  -4   9   0      106.77      111.48      3.67 o 
  -3   9   0     1018.32     1050.72     13.62 o 
  -2   9   0      457.84      467.22      7.73 o 
  -1   9   0      661.50      660.11     11.36 o 
   0   9   0      257.52      265.17      6.91 o 
   1   9   0      495.89      501.63     11.32 o 
   2   9   0      430.15      461.77     12.75 o 
  -7  10   0        0.06        0.37      1.45 o 
  -6  10   0       56.33       61.17      3.19 o 
  -5  10   0     1449.65     1495.32     37.56 o 
  -4  10   0      907.30      930.41     17.87 o 
  -3  10   0       17.50       17.68      1.53 o 
  -2  10   0      233.67      248.53      5.80 o 
  -1  10   0      312.70      330.25      7.72 o 
   1 -10   1      436.83      452.57      8.88 o 
   2 -10   1       13.03       15.77      1.53 o 
   3 -10   1      577.81      592.58     10.69 o 
   4 -10   1      393.99      397.93     12.99 o 
   5 -10   1      102.22      111.68      7.96 o 
   6 -10   1      201.61      207.97      7.62 o 
   7 -10   1        0.26        2.37      1.28 o 
  -2  -9   1      645.43      639.49     13.95 o 
  -1  -9   1       24.06       24.00      1.81 o 
   0  -9   1        7.62       12.82      1.42 o 
   1  -9   1      337.02      336.76      6.98 o 
   2  -9   1     1975.57     2045.82     29.98 o 
   3  -9   1      654.54      667.63     11.85 o 
   4  -9   1       24.17       30.37      3.55 o 
   5  -9   1      204.27      205.51      5.78 o 
   6  -9   1      383.91      381.24      7.69 o 
   7  -9   1      756.42      744.57     12.96 o 
   8  -9   1        9.95        9.86      1.61 o 
  -3  -8   1       15.56       20.34      2.46 o 
  -2  -8   1     1114.67     1133.32     20.08 o 
  -1  -8   1     1019.73      987.73     15.80 o 
   0  -8   1      116.68      113.44      3.35 o 
   1  -8   1      198.04      213.32      7.77 o 
   2  -8   1      172.15      172.90      4.25 o 
   3  -8   1      847.30      867.48     14.63 o 
   4  -8   1      358.84      368.35      8.34 o 
   5  -8   1       72.80       74.73      2.33 o 
   6  -8   1       66.58       64.79      2.26 o 
   7  -8   1      368.74      355.09      7.30 o 
   8  -8   1      572.77      567.28     10.56 o 
   9  -8   1       62.87       62.64      3.31 o 
  -4  -7   1      466.32      484.89     13.05 o 
  -3  -7   1     1487.07     1477.29     25.12 o 
  -2  -7   1      183.19      172.86      4.80 o 
  -1  -7   1      870.32      872.85     15.46 o 
   0  -7   1     2018.19     2023.34     29.14 o 
   1  -7   1     3814.54     3892.98     78.26 o 
   2  -7   1     2632.65     2758.35     45.83 o 
   3  -7   1        0.86        2.02      1.18 o 
   4  -7   1     1052.75     1034.80     14.26 o 
   5  -7   1      626.96      632.37      9.47 o 
   6  -7   1     1123.80     1125.32     15.70 o 
   7  -7   1      589.09      577.85      9.19 o 
   8  -7   1      224.82      214.53      5.26 o 
   9  -7   1      526.72      505.33      9.79 o 
  10  -7   1      128.57      124.26      5.47 o 
  -5  -6   1       37.62       31.36      3.07 o 
  -4  -6   1        4.37        6.09      1.28 o 
  -3  -6   1      821.76      797.24     14.46 o 
  -2  -6   1     1938.86     1949.83     31.34 o 
  -1  -6   1      805.61      811.18     12.33 o 
   0  -6   1       36.43       56.80      1.98 o 
   1  -6   1       11.11       12.51      1.06 o 
   2  -6   1     2506.61     2549.59     42.01 o 
   3  -6   1     2351.77     2398.74     31.52 o 
   4  -6   1      238.18      250.20      4.39 o 
   5  -6   1        6.14        8.08      1.16 o 
   6  -6   1        8.50       10.48      1.18 o 
   7  -6   1      975.05      924.01     13.33 o 
   8  -6   1      677.91      650.19     11.29 o 
   9  -6   1        3.74        4.91      1.17 o 
  10  -6   1      126.06      119.08      4.12 o 
  -6  -5   1      315.06      319.28      9.73 o 
  -5  -5   1      261.34      264.01      6.47 o 
  -4  -5   1      886.45      841.16     15.11 o 
  -3  -5   1      429.32      433.28      8.58 o 
  -2  -5   1     1393.78     1362.97     22.26 o 
  -1  -5   1     5378.75     5383.65     73.46 o 
   0  -5   1     3677.19     3773.91     51.13 o 
   1  -5   1     2420.60     2438.09     44.97 o 
   2  -5   1       65.97       69.63      1.43 o 
   3  -5   1     2399.24     2485.89     38.21 o 
   4  -5   1     5237.11     5271.29     65.52 o 
   5  -5   1     1096.88     1139.30     15.36 o 
   6  -5   1      441.13      425.31      6.81 o 
   7  -5   1       10.13       13.59      1.44 o 
   8  -5   1      901.40      888.36     11.86 o 
   9  -5   1      523.02      519.54      9.78 o 
  10  -5   1       90.64       90.11      3.99 o 
  -7  -4   1      801.03      779.55     16.02 o 
  -6  -4   1      158.80      152.61      5.43 o 
  -5  -4   1        6.15        9.93      3.42 o 
  -4  -4   1      230.34      256.03      5.84 o 
  -3  -4   1     3399.90     3319.12     51.30 o 
  -2  -4   1     1587.98     1544.27     18.63 o 
  -1  -4   1        4.37       17.64      1.36 o 
   0  -4   1     2030.13     1993.63     23.74 o 
   1  -4   1     1028.29     1050.06     17.72 o 
   2  -4   1     6857.40     6422.94     70.17 o 
   3  -4   1      757.96      756.10     12.75 o 
   4  -4   1       13.85       21.84      0.89 o 
   5  -4   1      498.50      474.23      6.41 o 
   6  -4   1      777.50      780.12      9.64 o 
   7  -4   1     1705.52     1678.82     20.19 o 
   8  -4   1       39.63       40.75      2.33 o 
   9  -4   1      327.75      329.42      6.81 o 
  10  -4   1      360.81      348.71      8.51 o 
  -8  -3   1       57.78       55.90      3.27 o 
  -7  -3   1       80.93       89.62      3.12 o 
  -6  -3   1     1071.13     1040.29     18.12 o 
  -5  -3   1      512.92      537.26      9.46 o 
  -4  -3   1      846.70      889.35     17.51 o 
  -3  -3   1       31.51       45.38      1.16 o 
  -2  -3   1     7728.11     7187.81    110.31 o 
  -1  -3   1     5089.09     4829.94    130.22 o 
   0  -3   1      470.33      448.54      6.23 o 
   1  -3   1      114.36      111.98      5.75 o 
   2  -3   1     2809.16     2896.49     34.04 o 
   3  -3   1     8015.39     7337.55    135.47 o 
   4  -3   1     2773.23     2675.75     27.73 o 
   5  -3   1       10.33       13.29      0.89 o 
   6  -3   1       27.62       28.77      1.31 o 
   7  -3   1      811.16      840.09     20.71 o 
   8  -3   1     1590.65     1626.96     19.93 o 
   9  -3   1      159.10      167.22      4.40 o 
  10  -3   1        2.65        2.61      1.21 o 
  -8  -2   1      883.30      882.87     17.52 o 
  -7  -2   1      536.31      541.74      8.60 o 
  -6  -2   1      225.00      242.37      5.72 o 
  -5  -2   1     1047.00     1063.41     16.51 o 
  -4  -2   1     1644.21     1639.42     26.32 o 
  -3  -2   1     4545.40     4556.90     55.69 o 
  -2  -2   1      538.43      616.84     11.32 o 
  -1  -2   1     3570.82     3565.79     59.73 o 
   0  -2   1     9296.11     8699.66    171.48 o 
   1  -2   1       58.42       58.32      3.38 o 
   2  -2   1     5521.03     4955.04     82.04 o 
   3  -2   1      372.84      432.31      5.45 o 
   4  -2   1     2256.29     2256.15     22.33 o 
   5  -2   1     1300.39     1308.76     13.53 o 
   6  -2   1      948.42      907.81     11.14 o 
   7  -2   1      742.15      744.08      9.43 o 
   8  -2   1      188.17      197.34      4.12 o 
   9  -2   1      950.97      954.68     15.29 o 
  10  -2   1      198.83      208.51      7.36 o 
  -9  -1   1      189.07      188.36      7.12 o 
  -8  -1   1       21.04       25.57      1.80 o 
  -7  -1   1     1357.84     1386.64     18.66 o 
  -6  -1   1     2415.36     2553.65     40.81 o 
  -5  -1   1      943.86     1036.62     14.84 o 
  -4  -1   1       55.61       66.71      1.69 o 
  -3  -1   1     1081.71     1090.41     13.70 o 
  -2  -1   1    12835.37    11392.22    170.22 o 
  -1  -1   1     7316.99     6589.36    115.78 o 
   0  -1   1     2484.07     2390.55     33.60 o 
   1  -1   1      523.34      571.72      6.40 o 
   2  -1   1     3817.89     3415.79     35.69 o 
   3  -1   1     4029.02     3969.85     38.57 o 
   4  -1   1      559.14      546.70      7.21 o 
   5  -1   1      770.37      771.81      8.38 o 
   6  -1   1      255.62      258.00      3.60 o 
   7  -1   1     1119.24     1128.53     13.65 o 
   8  -1   1      939.36      929.94     13.09 o 
   9  -1   1        3.13        3.15      1.25 o 
  10  -1   1      124.33      127.90      5.67 o 
  -9   0   1       58.34       66.64      5.00 o 
  -8   0   1      374.02      382.72     11.47 o 
  -7   0   1        0.06        3.37      0.80 o 
  -6   0   1     2241.05     2284.11     25.38 o 
  -5   0   1     1889.27     1936.98     21.46 o 
  -4   0   1     4904.73     5017.21     74.35 o 
  -3   0   1      273.41      270.47      3.75 o 
  -2   0   1     6498.88     6301.69     73.56 o 
  -1   0   1     6129.46     5346.29     69.08 o 
   0   0   1     1578.14     1495.79     32.48 o 
   1   0   1      536.62      542.05      5.53 o 
   2   0   1     1006.13     1015.53     11.31 o 
   3   0   1     2521.86     2606.63     25.68 o 
   4   0   1     3282.12     3199.72     32.72 o 
   5   0   1      675.31      681.94      7.86 o 
   6   0   1      252.48      239.40      3.78 o 
   7   0   1       68.14       69.19      2.09 o 
   8   0   1      556.82      557.90     10.69 o 
   9   0   1      844.83      847.06     28.38 o 
 -10   1   1        0.29        1.58      1.61 o 
  -9   1   1       15.94       17.17      1.76 o 
  -8   1   1      699.21      711.36     11.50 o 
  -7   1   1     2537.95     2612.08     30.30 o 
  -6   1   1      278.09      264.34      3.78 o 
  -5   1   1      101.19      104.29      2.68 o 
  -4   1   1     2378.66     2432.97     24.01 o 
  -3   1   1    16439.02    14574.80    156.01 o 
  -1   1   1       76.23       86.28      1.07 o 
   0   1   1     1329.42     1301.61     25.75 o 
   1   1   1     2345.09     2358.81     42.06 o 
   2   1   1     7281.71     6586.08     99.83 o 
   3   1   1     2299.91     2419.04     28.62 o 
   4   1   1       71.87       74.18      2.80 o 
   5   1   1     1100.75     1089.93     12.65 o 
   6   1   1      725.18      728.50      9.07 o 
   7   1   1     1016.51     1014.84     14.13 o 
   8   1   1       10.81       17.54      4.10 o 
   9   1   1      254.78      263.49      8.80 o 
 -10   2   1       84.66       84.29      4.27 o 
  -9   2   1      190.04      198.88      9.05 o 
  -8   2   1       60.75       62.72      3.50 o 
  -7   2   1      334.27      338.30      5.24 o 
  -6   2   1     5442.94     5537.88     56.16 o 
  -5   2   1       34.79       30.81      1.84 o 
  -4   2   1        4.08       10.36      0.73 o 
  -3   2   1      820.30      847.46      8.08 o 
  -2   2   1     3124.74     2849.89     30.38 o 
  -1   2   1    15601.35    13659.40    297.48 o 
   0   2   1      846.69      899.55     12.36 o 
   1   2   1      126.19      146.79      3.51 o 
   2   2   1       91.66       86.21      4.13 o 
   3   2   1     2812.59     2724.84     36.86 o 
   4   2   1     1507.40     1473.73     18.02 o 
   5   2   1       18.63       25.21      1.47 o 
   6   2   1       93.50       84.55      2.27 o 
   7   2   1      636.62      622.81     11.05 o 
   8   2   1     1181.94     1203.18     22.82 o 
 -10   3   1       55.77       56.28      6.43 o 
  -9   3   1      107.45      112.60      3.99 o 
  -8   3   1      754.12      764.96     10.32 o 
  -7   3   1     1099.01     1109.84     13.80 o 
  -6   3   1      130.27      131.82      2.63 o 
  -5   3   1     3509.28     3447.60     35.77 o 
  -4   3   1    11609.42    10478.90    159.18 o 
  -3   3   1     2156.35     2192.78     20.19 o 
  -2   3   1     1268.84     1330.03     12.00 o 
  -1   3   1     6173.16     5577.78     81.15 o 
   0   3   1     5926.02     5320.29     91.91 o 
   1   3   1     6094.23     5888.30     86.40 o 
   2   3   1     3012.18     3010.60     73.21 o 
   3   3   1        8.99        9.50      0.90 o 
   4   3   1     1986.73     1997.27     27.70 o 
   5   3   1     1497.20     1522.20     31.43 o 
   6   3   1       16.72       23.15      1.91 o 
   7   3   1      186.68      182.32      5.67 o 
   8   3   1       17.42       17.85      2.27 o 
 -10   4   1       25.96       23.05      2.20 o 
  -9   4   1      102.08       96.80      3.37 o 
  -8   4   1      211.32      212.04      4.42 o 
  -7   4   1      840.43      842.50     11.94 o 
  -6   4   1     2057.71     1990.88     22.30 o 
  -5   4   1       77.96       81.16      1.89 o 
  -4   4   1      305.77      354.15      4.80 o 
  -3   4   1     5986.56     5711.84     77.84 o 
  -2   4   1     5765.14     5296.03     68.76 o 
  -1   4   1      785.74      764.00     13.43 o 
   0   4   1      382.79      408.86      6.37 o 
   1   4   1      210.31      183.50      3.42 o 
   2   4   1     1114.64     1132.91     14.85 o 
   3   4   1     2380.87     2449.51     33.71 o 
   4   4   1      801.09      777.26     13.70 o 
   5   4   1      394.65      365.73      8.32 o 
   6   4   1      307.20      295.07      7.58 o 
   7   4   1      862.79      853.32     20.59 o 
 -10   5   1      186.93      177.49      5.54 o 
  -9   5   1      166.01      166.98      4.55 o 
  -8   5   1      898.87      883.38     12.74 o 
  -7   5   1       65.81       65.08      2.15 o 
  -6   5   1     2686.43     2673.38     34.06 o 
  -5   5   1     1270.57     1248.41     15.70 o 
  -4   5   1     1127.38     1118.36     14.78 o 
  -3   5   1      696.58      741.24      8.34 o 
  -2   5   1      178.62      183.92      3.19 o 
  -1   5   1     9258.73     8787.04    131.87 o 
   0   5   1     1677.46     1747.86     21.95 o 
   1   5   1      141.41      150.52      2.78 o 
   2   5   1        4.13        4.27      0.98 o 
   3   5   1     1332.34     1318.64     21.78 o 
   4   5   1      819.78      835.74     24.17 o 
   5   5   1      392.93      383.06      8.90 o 
   6   5   1       16.09       21.55      2.18 o 
 -10   6   1       42.75       38.60      2.44 o 
  -9   6   1       59.47       62.56      3.58 o 
  -8   6   1      701.42      682.28     11.72 o 
  -7   6   1     1353.00     1327.78     20.03 o 
  -6   6   1     1662.98     1647.87     24.02 o 
  -5   6   1     1824.06     1839.41     23.87 o 
  -4   6   1      766.18      773.68      9.96 o 
  -3   6   1     2092.84     2135.63     24.26 o 
  -2   6   1     1539.39     1528.14     22.03 o 
  -1   6   1       39.51       49.23      1.51 o 
   0   6   1     1480.43     1521.91     20.87 o 
   1   6   1      799.03      833.84     13.98 o 
   2   6   1     1256.25     1248.01     20.81 o 
   3   6   1      593.65      567.87     19.96 o 
   4   6   1      179.17      173.09      5.17 o 
   5   6   1      668.40      677.91     14.12 o 
 -10   7   1      245.12      250.12     12.85 o 
  -9   7   1      167.69      169.52      4.74 o 
  -8   7   1       78.70       83.20      3.04 o 
  -7   7   1      250.69      247.70      5.52 o 
  -6   7   1     1635.52     1615.56     23.76 o 
  -5   7   1     1469.19     1498.96     22.04 o 
  -4   7   1      581.73      605.17      8.27 o 
  -3   7   1       55.96       66.27      1.95 o 
  -2   7   1      789.77      810.15     12.78 o 
  -1   7   1     2051.54     2102.96     33.02 o 
   0   7   1       63.28       63.37      1.60 o 
   1   7   1      107.59      104.34      3.30 o 
   2   7   1       28.14       25.75      2.31 o 
   3   7   1     1076.59     1053.60     23.38 o 
   4   7   1      500.60      497.54     11.03 o 
  -9   8   1      121.58      134.41     10.86 o 
  -8   8   1      995.58      932.49     18.96 o 
  -7   8   1      195.76      202.69      4.96 o 
  -6   8   1      263.88      265.74      5.75 o 
  -5   8   1     2024.94     2042.59     29.50 o 
  -4   8   1      641.74      638.77     11.04 o 
  -3   8   1     1365.21     1434.16     20.42 o 
  -2   8   1       85.72       91.82      2.51 o 
  -1   8   1      628.63      668.87      9.15 o 
   0   8   1      921.32      939.02     16.51 o 
   1   8   1      350.59      330.33      9.30 o 
   2   8   1       92.49       97.80      4.67 o 
   3   8   1        0.97        0.71      1.09 o 
  -8   9   1        2.55        2.15      3.75 o 
  -7   9   1     1090.39     1085.11     21.32 o 
  -6   9   1     1887.97     1867.09     33.54 o 
  -5   9   1      147.06      146.86      4.68 o 
  -4   9   1        6.56        7.85      1.76 o 
  -3   9   1      279.47      292.93      4.87 o 
  -2   9   1     1411.97     1493.47     18.56 o 
  -1   9   1      611.09      650.70     11.17 o 
   0   9   1       20.97       18.91      1.83 o 
   1   9   1      105.45      102.28      4.81 o 
  -7  10   1       50.04       49.42      4.05 o 
  -6  10   1      653.13      667.59     14.32 o 
  -5  10   1     1030.87     1043.85     25.15 o 
  -4  10   1       93.54       91.40      3.93 o 
  -3  10   1       55.90       60.88      3.83 o 
  -2  10   1       34.59       38.62      2.11 o 
  -1  10   1     1083.35     1143.70     21.34 o 
   1 -10   2      158.08      172.52      4.79 o 
   2 -10   2       93.74       94.90      3.40 o 
   3 -10   2      264.73      278.01      7.13 o 
   4 -10   2      272.68      285.21      7.64 o 
   5 -10   2     1171.62     1214.81     28.98 o 
   6 -10   2      108.60      110.76      8.11 o 
   7 -10   2      228.59      243.24     11.01 o 
  -2  -9   2       97.89      100.48      5.78 o 
  -1  -9   2       43.18       45.32      2.44 o 
   0  -9   2      110.79      109.53      3.60 o 
   1  -9   2     1377.75     1388.68     21.32 o 
   2  -9   2      350.55      340.46      6.99 o 
   3  -9   2      155.36      162.26      5.04 o 
   4  -9   2        1.49        1.64      1.05 o 
   5  -9   2      303.45      306.98      7.56 o 
   6  -9   2      836.89      813.68     12.39 o 
   7  -9   2      227.85      226.69      5.66 o 
   8  -9   2        6.88        5.85      1.36 o 
  -3  -8   2      130.13      135.55      7.88 o 
  -2  -8   2      101.87       99.25      3.44 o 
  -1  -8   2      627.43      619.72     10.88 o 
   0  -8   2     1387.45     1385.72     21.10 o 
   1  -8   2        8.20        9.85      2.21 o 
   2  -8   2      423.00      441.99      8.32 o 
   3  -8   2      765.46      774.47     14.97 o 
   4  -8   2     1117.93     1123.54     20.09 o 
   5  -8   2      660.47      648.70      9.95 o 
   6  -8   2      510.15      492.41      8.15 o 
   7  -8   2      660.87      644.14     10.28 o 
   8  -8   2      282.77      277.21      6.43 o 
   9  -8   2      259.97      252.41      7.07 o 
  -4  -7   2     1242.44     1240.39     27.31 o 
  -3  -7   2      160.99      146.42      4.60 o 
  -2  -7   2       11.07       16.70      1.60 o 
  -1  -7   2       95.92       88.12      2.87 o 
   0  -7   2      615.91      607.89     10.21 o 
   1  -7   2     2074.20     2148.82     27.99 o 
   2  -7   2        5.08        6.33      1.50 o 
   3  -7   2        0.19        0.46      0.87 o 
   4  -7   2      242.97      241.26      4.51 o 
   5  -7   2     1508.85     1471.85     19.79 o 
   6  -7   2     1339.16     1305.75     17.96 o 
   7  -7   2       67.99       66.03      2.35 o 
   8  -7   2      120.63      118.10      3.34 o 
   9  -7   2      263.55      251.10      6.17 o 
  -5  -6   2      389.91      386.91     11.09 o 
  -4  -6   2      176.43      172.80      5.03 o 
  -3  -6   2     1757.98     1736.90     28.71 o 
  -2  -6   2     1982.47     1977.94     31.93 o 
  -1  -6   2     2274.94     2195.52     34.95 o 
   0  -6   2      897.69      987.92     18.47 o 
   1  -6   2      794.47      824.58     11.84 o 
   2  -6   2     2717.89     2795.40     36.96 o 
   3  -6   2     1819.36     1923.91     28.14 o 
   4  -6   2      674.66      706.56     10.13 o 
   5  -6   2       30.48       34.49      1.46 o 
   6  -6   2     2325.84     2258.13     29.37 o 
   7  -6   2     1479.71     1462.04     19.99 o 
   8  -6   2       82.93       88.40      2.82 o 
   9  -6   2       13.03       15.47      2.36 o 
  10  -6   2      112.32      117.56      4.12 o 
  -6  -5   2      164.51      186.19      6.98 o 
  -5  -5   2      810.81      784.37     14.64 o 
  -4  -5   2      654.76      637.03     12.07 o 
  -3  -5   2       92.07       94.13      3.18 o 
  -2  -5   2      411.73      443.58      8.56 o 
  -1  -5   2      898.31      917.08     12.27 o 
   0  -5   2     2256.65     2320.34     34.47 o 
   1  -5   2     1697.02     1768.88     28.21 o 
   2  -5   2      405.30      398.55      6.20 o 
   3  -5   2       87.03       83.27      2.41 o 
   4  -5   2     1299.65     1252.85     16.58 o 
   5  -5   2     1652.51     1602.96     20.99 o 
   6  -5   2      377.41      355.69      6.00 o 
   7  -5   2      788.60      759.32     11.22 o 
   8  -5   2      780.19      751.19     12.46 o 
   9  -5   2      694.03      691.28     11.00 o 
  10  -5   2      337.66      318.10      9.82 o 
  -7  -4   2      173.13      173.96      6.75 o 
  -6  -4   2       59.03       54.75      2.84 o 
  -5  -4   2       73.74       73.77      3.02 o 
  -4  -4   2     3530.22     3560.30     55.27 o 
  -3  -4   2     3418.34     3379.94     52.46 o 
  -2  -4   2     1195.52     1245.45     18.98 o 
  -1  -4   2      648.18      639.80      9.36 o 
   0  -4   2      621.96      637.36     11.87 o 
   1  -4   2     9673.02     9333.00    237.77 o 
   2  -4   2     5927.91     5756.82     85.41 o 
   3  -4   2      980.33     1057.62     14.72 o 
   4  -4   2       12.42       10.37      0.95 o 
   5  -4   2     1382.60     1436.92     16.99 o 
   6  -4   2     3757.31     3671.26     43.78 o 
   7  -4   2      428.28      430.41      6.45 o 
   8  -4   2       12.06       13.81      1.17 o 
   9  -4   2       98.20       99.05      3.35 o 
  10  -4   2      334.51      352.86      7.54 o 
  -8  -3   2       26.31       33.54      2.79 o 
  -7  -3   2      182.26      190.07      6.15 o 
  -6  -3   2      327.36      328.83      7.29 o 
  -5  -3   2     1264.76     1258.38     21.03 o 
  -4  -3   2       20.79       17.32      1.42 o 
  -3  -3   2     1774.92     1783.45     28.21 o 
  -2  -3   2     2413.25     2389.16     37.10 o 
  -1  -3   2     1137.73     1101.37     14.84 o 
   0  -3   2     2881.51     3070.48     71.36 o 
   1  -3   2      565.42      659.63     10.88 o 
   2  -3   2     2866.90     2742.66     45.70 o 
   3  -3   2     1432.32     1426.08     18.80 o 
   4  -3   2     2907.16     2999.19     33.59 o 
   5  -3   2      729.73      732.44      8.07 o 
   6  -3   2      601.47      630.31      7.99 o 
   7  -3   2     2658.71     2656.45     30.86 o 
   8  -3   2      774.46      749.81     14.05 o 
   9  -3   2      452.07      450.59      9.42 o 
  10  -3   2       18.73       18.28      2.17 o 
  -8  -2   2      280.81      277.76      6.20 o 
  -7  -2   2        8.77       13.37      1.79 o 
  -6  -2   2       30.19       29.70      2.00 o 
  -5  -2   2      519.76      538.72      9.28 o 
  -4  -2   2     5203.20     4965.74     70.26 o 
  -3  -2   2      996.02      957.14     20.15 o 
  -2  -2   2       99.67      114.89      3.50 o 
  -1  -2   2     1624.01     1746.52     38.75 o 
   0  -2   2     6597.27     5965.42    114.36 o 
   1  -2   2    12431.83    11125.74    298.64 o 
   2  -2   2      886.42      890.50     10.59 o 
   3  -2   2      177.48      170.98      2.20 o 
   4  -2   2     1571.37     1557.43     16.91 o 
   5  -2   2     3405.37     3517.23     34.56 o 
   6  -2   2     2795.93     2803.82     29.47 o 
   7  -2   2      155.23      165.99      3.34 o 
   8  -2   2      546.03      564.07      8.73 o 
   9  -2   2      190.91      195.61      4.91 o 
  10  -2   2      301.66      307.21     12.01 o 
  -9  -1   2        0.26       -0.06      1.11 o 
  -8  -1   2      668.85      682.96     11.81 o 
  -7  -1   2      970.28      961.30     14.75 o 
  -6  -1   2      507.48      524.74      8.67 o 
  -5  -1   2      622.97      657.60      9.46 o 
  -4  -1   2      991.79     1006.08     12.59 o 
  -3  -1   2     4006.20     4098.17     88.27 o 
  -2  -1   2     2836.43     2824.01     56.45 o 
  -1  -1   2      474.17      497.41      7.51 o 
   0  -1   2     1062.12     1175.34     22.41 o 
   1  -1   2     4828.93     4323.26    101.54 o 
   2  -1   2     7739.83     6847.64     76.59 o 
   3  -1   2     1237.72     1219.38     13.07 o 
   4  -1   2      929.89      957.01      9.97 o 
   5  -1   2       11.66       16.17      0.97 o 
   6  -1   2     2388.16     2461.49     24.80 o 
   7  -1   2     2435.36     2496.04     27.92 o 
   8  -1   2      141.52      136.43      3.34 o 
   9  -1   2       18.18       17.90      2.43 o 
  -9   0   2      775.65      784.20     18.28 o 
  -8   0   2      196.06      200.59     11.19 o 
  -7   0   2       30.16       29.43      1.53 o 
  -6   0   2      702.20      722.19      9.52 o 
  -5   0   2     1304.13     1315.24     14.93 o 
  -4   0   2     4814.92     4741.87     58.06 o 
  -3   0   2        8.16       10.42      0.66 o 
  -2   0   2       29.06       19.03      0.74 o 
  -1   0   2     1054.74     1076.23     15.18 o 
   0   0   2     3667.47     3424.71     57.25 o 
   1   0   2     6075.09     5405.90     62.38 o 
   2   0   2      987.88     1055.27     12.94 o 
   3   0   2     3915.04     3818.24     54.29 o 
   4   0   2     2653.68     2706.75     28.12 o 
   5   0   2     1659.48     1601.36     17.98 o 
   6   0   2      248.57      246.85      3.85 o 
   7   0   2      919.85      908.97     11.24 o 
   8   0   2      587.60      582.42     10.60 o 
   9   0   2      275.51      289.39     10.48 o 
 -10   1   2       21.37       24.03      2.65 o 
  -9   1   2      507.29      493.15     12.04 o 
  -8   1   2     1491.14     1495.37     22.24 o 
  -7   1   2      732.89      746.15     10.49 o 
  -6   1   2      124.86      140.96      2.72 o 
  -5   1   2      358.83      390.48      5.39 o 
  -4   1   2     7181.31     7052.80     85.44 o 
  -3   1   2     3476.09     3353.22     47.14 o 
  -2   1   2      698.79      730.44      7.34 o 
  -1   1   2      415.20      421.26      4.92 o 
   0   1   2        3.84        9.06      0.53 o 
   1   1   2     7800.10     6841.00    103.53 o 
   2   1   2     4834.54     4382.39     55.80 o 
   3   1   2      136.51      142.18      2.34 o 
   4   1   2       95.92      121.28      2.10 o 
   5   1   2     1650.01     1684.11     18.87 o 
   6   1   2     2665.19     2685.91     29.67 o 
   7   1   2      535.37      535.08      9.61 o 
   8   1   2       24.81       26.21      2.27 o 
   9   1   2       25.19       31.06      3.14 o 
 -10   2   2      386.92      394.68     10.68 o 
  -9   2   2      418.45      436.87     11.01 o 
  -8   2   2      213.34      222.31      5.98 o 
  -7   2   2      712.86      711.82      9.42 o 
  -6   2   2     1917.45     1991.39     22.27 o 
  -5   2   2     4808.89     5053.63     60.42 o 
  -4   2   2     5489.58     5470.25     75.32 o 
  -3   2   2     1751.64     1745.01     16.07 o 
  -2   2   2     1400.42     1353.71     12.52 o 
  -1   2   2     3600.71     3308.84     40.83 o 
   0   2   2     5432.38     4950.69     62.50 o 
   1   2   2      182.34      212.50      3.08 o 
   2   2   2     2384.41     2409.20     29.96 o 
   3   2   2     2996.70     2933.98     34.48 o 
   4   2   2     1305.24     1327.83     16.35 o 
   5   2   2      297.07      294.77      4.29 o 
   6   2   2      406.06      397.28      7.52 o 
   7   2   2     1664.86     1647.33     27.40 o 
   8   2   2      190.97      196.10      8.76 o 
 -10   3   2       26.56       26.06      2.65 o 
  -9   3   2      941.37      974.88     17.45 o 
  -8   3   2     1031.29     1038.04     14.45 o 
  -7   3   2      340.22      350.78      5.34 o 
  -6   3   2     1119.36     1136.26     13.26 o 
  -5   3   2     1328.85     1323.53     14.36 o 
  -4   3   2     5363.19     5130.76     60.63 o 
  -3   3   2     1655.87     1725.94     15.90 o 
  -2   3   2      114.04      121.97      2.01 o 
  -1   3   2     1438.25     1504.91     17.94 o 
   0   3   2     1109.14     1098.02     17.87 o 
   1   3   2     5005.68     4722.25     92.48 o 
   2   3   2      270.37      253.92      3.95 o 
   3   3   2      792.16      831.56     11.18 o 
   4   3   2      448.27      472.99      6.65 o 
   5   3   2     1914.46     1826.95     27.26 o 
   6   3   2     1597.81     1578.18     23.94 o 
   7   3   2       50.71       51.22      3.02 o 
   8   3   2      207.39      212.93      7.21 o 
 -10   4   2      188.42      192.30      5.75 o 
  -9   4   2       10.11       11.61      1.51 o 
  -8   4   2      934.57      936.42     13.29 o 
  -7   4   2     2562.64     2566.35     32.25 o 
  -6   4   2     1826.87     1902.43     24.65 o 
  -5   4   2      135.00      136.76      2.36 o 
  -4   4   2      127.14      123.33      2.03 o 
  -3   4   2     6245.39     5999.24     84.58 o 
  -2   4   2     4434.53     4490.87     99.50 o 
  -1   4   2     2276.80     2536.64     32.21 o 
   0   4   2     1117.04     1204.43     16.81 o 
   1   4   2     1703.00     1689.77     23.33 o 
   2   4   2     4735.11     4880.71     60.31 o 
   3   4   2     1228.64     1232.10     16.29 o 
   4   4   2       28.84       24.41      1.48 o 
   5   4   2       56.28       56.07      2.74 o 
   6   4   2      797.70      755.29     12.97 o 
   7   4   2      741.93      759.87     15.82 o 
 -10   5   2      213.76      220.79      6.27 o 
  -9   5   2      316.40      334.00      7.07 o 
  -8   5   2       32.69       32.47      1.72 o 
  -7   5   2      526.74      511.42      7.99 o 
  -6   5   2      458.19      446.83      7.81 o 
  -5   5   2     2604.42     2674.76     29.71 o 
  -4   5   2     1356.23     1362.25     14.90 o 
  -3   5   2      255.97      269.03      3.55 o 
  -2   5   2     1226.69     1273.01     14.35 o 
  -1   5   2     1139.52     1143.57     15.28 o 
   0   5   2     1233.33     1259.19     17.80 o 
   1   5   2     1698.32     1689.37     23.57 o 
   2   5   2       33.56       38.46      1.85 o 
   3   5   2     1817.24     1776.62     26.45 o 
   4   5   2     1029.42     1008.36     18.66 o 
   5   5   2      872.74      840.37     16.43 o 
   6   5   2       73.31       76.60      3.65 o 
 -10   6   2       96.51       91.09      4.55 o 
  -9   6   2      416.35      409.03      8.24 o 
  -8   6   2     1369.10     1350.80     20.64 o 
  -7   6   2      172.07      171.11      4.20 o 
  -6   6   2        5.33        8.19      1.52 o 
  -5   6   2        2.47        4.98      1.42 o 
  -4   6   2     1942.37     2002.38     23.66 o 
  -3   6   2     4687.63     4888.72     52.54 o 
  -2   6   2      361.79      375.03      5.10 o 
  -1   6   2      134.37      144.26      3.05 o 
   0   6   2      364.10      381.41      6.49 o 
   1   6   2     3029.10     3046.26     41.75 o 
   2   6   2      870.00      887.34     15.99 o 
   3   6   2       60.78       62.50      3.23 o 
   4   6   2      257.39      248.30      6.58 o 
   5   6   2      314.34      323.83      8.23 o 
  -9   7   2      357.76      344.28      9.28 o 
  -8   7   2        1.13        2.82      1.67 o 
  -7   7   2     2023.31     1980.33     28.88 o 
  -6   7   2      300.40      303.48      6.10 o 
  -5   7   2      467.87      470.43      7.47 o 
  -4   7   2      207.25      208.68      4.63 o 
  -3   7   2      610.51      635.61      8.79 o 
  -2   7   2     1590.94     1637.75     23.25 o 
  -1   7   2      715.37      729.24     10.30 o 
   0   7   2      568.84      579.85      9.53 o 
   1   7   2        6.76        7.22      1.23 o 
   2   7   2     1315.68     1310.70     23.30 o 
   3   7   2      879.25      904.09     17.27 o 
   4   7   2       94.44       95.71      3.87 o 
  -9   8   2      357.19      356.69     11.75 o 
  -8   8   2      448.03      448.40     10.88 o 
  -7   8   2      160.03      142.93      4.97 o 
  -6   8   2       87.94       89.22      3.63 o 
  -5   8   2      235.59      233.00      5.42 o 
  -4   8   2      808.33      801.47     13.47 o 
  -3   8   2      413.74      425.67      6.80 o 
  -2   8   2      103.26      112.24      2.58 o 
  -1   8   2      589.02      616.77      8.55 o 
   0   8   2      224.53      225.65      5.76 o 
   1   8   2     1620.06     1646.39     28.58 o 
   2   8   2       49.20       52.84      2.56 o 
   3   8   2      263.39      289.26      7.44 o 
  -8   9   2      605.52      589.00     16.43 o 
  -7   9   2     1047.78     1042.31     22.04 o 
  -6   9   2      177.55      179.90      6.63 o 
  -5   9   2      220.71      217.62      5.96 o 
  -4   9   2      121.68      130.25      3.63 o 
  -3   9   2     1058.03     1084.70     20.63 o 
  -2   9   2      576.93      608.33      9.86 o 
  -1   9   2       50.18       45.06      2.51 o 
   0   9   2        3.86        7.48      1.02 o 
   1   9   2      116.52      132.10      4.14 o 
  -6  10   2      113.41      110.19      4.36 o 
  -5  10   2      170.49      188.06     11.55 o 
  -4  10   2      692.26      721.73     18.05 o 
  -3  10   2        8.86       10.63      1.52 o 
  -1  10   2      339.12      369.45     16.37 o 
   1 -10   3       87.35       92.64      3.47 o 
   2 -10   3      227.01      231.94      5.72 o 
   3 -10   3      451.74      432.68     12.63 o 
   4 -10   3     1073.54     1065.53     25.22 o 
   5 -10   3       62.56       57.29      3.23 o 
   6 -10   3      111.78      110.36      4.42 o 
   7 -10   3        2.70        3.21      2.14 o 
  -1  -9   3       23.75       25.50      1.89 o 
   0  -9   3      693.10      712.73     12.47 o 
   1  -9   3      923.59      926.26     15.24 o 
   2  -9   3      306.54      314.95      6.71 o 
   3  -9   3     1223.42     1244.79     22.93 o 
   4  -9   3      274.96      275.46      7.20 o 
   5  -9   3     1192.20     1204.32     21.95 o 
   6  -9   3      694.03      711.71     14.34 o 
   7  -9   3       72.77       79.41      3.21 o 
   8  -9   3        9.19        8.72      1.98 o 
  -3  -8   3        8.78       13.00      1.56 o 
  -2  -8   3      501.56      478.47      9.20 o 
  -1  -8   3     1388.40     1340.02     20.75 o 
   0  -8   3      160.86      148.95      4.03 o 
   1  -8   3       62.73       65.17      2.53 o 
   2  -8   3      616.68      632.20     11.11 o 
   3  -8   3     1277.12     1277.97     23.06 o 
   4  -8   3      592.67      601.61     12.02 o 
   5  -8   3       14.81       17.10      2.24 o 
   6  -8   3      410.01      400.76      7.83 o 
   7  -8   3      448.12      444.82      8.60 o 
   8  -8   3      837.91      810.10     13.87 o 
   9  -8   3      125.83      113.90      5.31 o 
  -4  -7   3       71.34       73.50      3.43 o 
  -3  -7   3      448.43      434.77      9.40 o 
  -2  -7   3      261.74      250.57      5.62 o 
  -1  -7   3      518.26      499.85      8.99 o 
   0  -7   3      921.34      927.07     14.63 o 
   1  -7   3     1486.60     1475.16     22.77 o 
   2  -7   3      641.52      637.19     10.90 o 
   3  -7   3       27.94       27.01      1.56 o 
   4  -7   3     3721.17     3783.64     60.77 o 
   5  -7   3     1001.44      964.22     15.07 o 
   6  -7   3      161.51      160.86      4.14 o 
   7  -7   3       15.96       18.81      1.61 o 
   8  -7   3      205.34      203.02      4.69 o 
   9  -7   3      646.01      665.36     13.61 o 
  -5  -6   3        9.18       15.15      4.08 o 
  -4  -6   3      223.22      216.11      6.37 o 
  -3  -6   3      392.32      366.74      8.02 o 
  -2  -6   3     1317.21     1274.00     21.55 o 
  -1  -6   3     1134.52     1164.91     17.66 o 
   0  -6   3     1152.65     1192.39     15.93 o 
   1  -6   3      502.42      531.56     10.37 o 
   2  -6   3     1281.70     1295.67     19.86 o 
   3  -6   3     2949.46     3012.44     48.49 o 
   4  -6   3       85.51       84.40      2.53 o 
   5  -6   3     1535.76     1559.48     20.76 o 
   6  -6   3     1138.49     1112.34     15.56 o 
   7  -6   3      440.37      424.29      7.27 o 
   8  -6   3      338.66      333.43      6.33 o 
   9  -6   3       11.86       13.71      1.56 o 
  10  -6   3      211.99      210.94      7.80 o 
  -6  -5   3      387.77      382.62      8.81 o 
  -5  -5   3     1457.96     1435.55     24.73 o 
  -4  -5   3      527.97      505.96     10.10 o 
  -3  -5   3      900.04      868.09     15.28 o 
  -2  -5   3        2.72        8.71      2.13 o 
  -1  -5   3     2640.89     2598.61     32.68 o 
   0  -5   3     4170.58     4450.42    117.13 o 
   1  -5   3      528.11      601.37     13.00 o 
   2  -5   3       95.81      100.18      2.51 o 
   3  -5   3      946.64      912.27     14.59 o 
   4  -5   3     6003.28     6024.27     80.97 o 
   5  -5   3      979.25      989.72     13.67 o 
   6  -5   3      258.74      248.44      4.69 o 
   7  -5   3      140.86      144.16      3.44 o 
   8  -5   3     1118.97     1110.05     15.92 o 
   9  -5   3      448.73      439.98      8.58 o 
  10  -5   3        4.40        4.62      1.33 o 
  -7  -4   3      247.51      239.45      6.45 o 
  -6  -4   3        4.05        3.83      1.35 o 
  -5  -4   3      732.62      735.89     13.61 o 
  -4  -4   3      771.17      775.09     13.91 o 
  -3  -4   3     1719.90     1704.38     27.48 o 
  -2  -4   3      705.56      700.52     12.20 o 
  -1  -4   3      153.64      166.25      4.13 o 
   0  -4   3     3650.29     3798.19    104.38 o 
   1  -4   3     1345.97     1308.03     27.37 o 
   2  -4   3     2477.99     2419.43     66.85 o 
   3  -4   3      312.10      296.14      8.48 o 
   4  -4   3      912.39      953.47     13.15 o 
   5  -4   3     3340.59     3341.93     39.67 o 
   6  -4   3     1712.92     1704.04     21.31 o 
   7  -4   3      376.59      375.39      7.02 o 
   8  -4   3      225.19      217.54      4.55 o 
   9  -4   3      108.44      115.89      3.69 o 
  10  -4   3      653.31      668.63     14.13 o 
  -8  -3   3        6.80        8.91      2.03 o 
  -7  -3   3      558.77      568.66     11.46 o 
  -6  -3   3     1809.81     1842.16     30.22 o 
  -5  -3   3     1257.60     1268.37     21.34 o 
  -4  -3   3        9.90       14.09      1.34 o 
  -3  -3   3      105.36      107.71      3.05 o 
  -2  -3   3     5343.83     5126.79    216.94 o 
  -1  -3   3     9428.88     9125.38    126.72 o 
   0  -3   3     2920.69     3039.72     49.37 o 
   1  -3   3       78.66       64.26      1.62 o 
   2  -3   3     2173.96     2229.20     35.80 o 
   3  -3   3     6575.96     6290.44    112.06 o 
   4  -3   3     2923.77     2879.94     36.62 o 
   5  -3   3       51.18       64.02      1.59 o 
   6  -3   3     1829.49     1813.92     21.81 o 
   7  -3   3      570.67      575.38      8.22 o 
   8  -3   3      891.88      892.79     12.76 o 
   9  -3   3       10.21       12.61      1.43 o 
  10  -3   3        2.34        4.95      1.61 o 
  -8  -2   3       57.20       58.95      3.03 o 
  -7  -2   3      106.91      103.03      4.38 o 
  -6  -2   3      274.26      300.01      7.47 o 
  -5  -2   3     3063.61     3101.34     44.72 o 
  -4  -2   3      671.27      677.20     11.84 o 
  -3  -2   3      801.37      792.81     13.30 o 
  -2  -2   3      229.18      265.89     10.86 o 
  -1  -2   3      505.04      461.33      5.70 o 
   0  -2   3    13958.52    12078.43    205.61 o 
   1  -2   3      744.30      791.09     11.23 o 
   2  -2   3      941.05     1079.08     16.52 o 
   3  -2   3      549.55      609.47      8.96 o 
   4  -2   3     7048.60     6971.49    122.64 o 
   5  -2   3     3890.20     3817.39     39.50 o 
   6  -2   3      622.51      641.74      7.80 o 
   7  -2   3       75.22       77.79      2.20 o 
   8  -2   3      196.03      201.20      4.27 o 
   9  -2   3      993.78     1002.75     19.01 o 
  10  -2   3      393.28      395.89     16.90 o 
  -9  -1   3      163.77      178.07      7.57 o 
  -8  -1   3       81.73       84.88      3.40 o 
  -7  -1   3      601.68      626.31     10.36 o 
  -6  -1   3     1168.79     1228.97     38.56 o 
  -5  -1   3      148.70      142.61      2.94 o 
  -4  -1   3     2336.24     2403.15     37.24 o 
  -3  -1   3     1599.29     1657.38     19.21 o 
  -2  -1   3     9909.45     9048.08    108.44 o 
  -1  -1   3     4336.35     4146.45     65.86 o 
   0  -1   3        5.47        8.45      0.52 o 
   1  -1   3     7108.34     6481.84    115.64 o 
   2  -1   3     4275.83     4058.35     76.35 o 
   3  -1   3     5388.41     5128.62     87.73 o 
   4  -1   3      109.26       96.23      2.42 o 
   5  -1   3     3278.95     3402.74     35.27 o 
   6  -1   3     2508.99     2554.65     26.97 o 
   7  -1   3       71.91       69.84      1.94 o 
   8  -1   3      651.86      657.51     11.34 o 
   9  -1   3       19.79       19.78      2.49 o 
  -9   0   3      122.80      117.89      9.48 o 
  -8   0   3       34.37       33.88      2.20 o 
  -7   0   3       40.85       42.07      1.96 o 
  -6   0   3     1062.84     1117.12     14.66 o 
  -5   0   3     2323.64     2375.55     26.02 o 
  -4   0   3      408.61      405.12      6.00 o 
  -3   0   3      317.15      389.87      5.10 o 
  -2   0   3     2812.87     2954.72     59.09 o 
  -1   0   3     7028.32     6531.32     88.51 o 
   0   0   3    10397.78     9341.76    190.25 o 
   1   0   3      261.98      279.78      3.52 o 
   2   0   3      278.92      321.54      3.86 o 
   3   0   3     2533.67     2575.73     26.77 o 
   4   0   3     5703.32     5586.42    100.50 o 
   5   0   3     1598.91     1600.11     17.97 o 
   6   0   3      169.51      175.25      3.07 o 
   7   0   3      751.79      753.54     11.31 o 
   8   0   3      515.29      518.04      9.50 o 
   9   0   3      664.98      684.47     17.12 o 
 -10   1   3       22.38       26.47      3.82 o 
  -9   1   3      201.16      191.21      6.43 o 
  -8   1   3      197.65      189.24      6.20 o 
  -7   1   3      794.59      826.68     11.45 o 
  -6   1   3      250.58      249.47      3.92 o 
  -5   1   3      391.54      389.23      5.15 o 
  -4   1   3     1382.89     1307.51     13.64 o 
  -3   1   3      330.75      311.73      3.67 o 
  -2   1   3     6841.61     6388.94     84.84 o 
  -1   1   3        3.84       11.43      1.90 o 
   0   1   3     8076.18     7376.09     90.60 o 
   1   1   3    10246.05     9178.08    177.05 o 
   2   1   3     2410.79     2433.92     28.73 o 
   3   1   3       93.27       76.11      1.38 o 
   4   1   3     1069.50     1087.76     12.34 o 
   5   1   3     2730.19     2708.69     29.68 o 
   6   1   3     1248.47     1234.55     16.95 o 
   7   1   3       51.55       53.70      2.23 o 
   8   1   3        3.92        5.48      2.01 o 
   9   1   3      333.01      347.20     10.76 o 
 -10   2   3      443.59      439.77     11.54 o 
  -9   2   3        1.50        4.14      1.50 o 
  -8   2   3       38.60       40.19      2.04 o 
  -7   2   3      743.93      774.68     11.01 o 
  -6   2   3     3420.73     3534.81     45.24 o 
  -5   2   3     1866.33     1933.89     20.42 o 
  -4   2   3      496.35      524.72      5.73 o 
  -3   2   3      550.57      538.42      5.67 o 
  -2   2   3     3056.60     3012.44     39.68 o 
  -1   2   3     5625.55     5036.53     55.11 o 
   0   2   3     2104.87     2186.95     34.33 o 
   1   2   3     2308.73     2357.37     29.80 o 
   2   2   3     2054.82     2210.87     26.08 o 
   3   2   3     4691.60     4613.92     55.38 o 
   4   2   3     2189.67     2122.58     23.32 o 
   5   2   3      116.85      119.35      2.87 o 
   6   2   3      463.85      462.09      7.57 o 
   7   2   3      176.14      174.34      4.57 o 
   8   2   3      328.15      344.18      8.82 o 
 -10   3   3      388.26      383.62     10.39 o 
  -9   3   3      358.51      357.05     10.56 o 
  -8   3   3      328.82      330.03      6.12 o 
  -7   3   3      829.51      844.55     15.25 o 
  -6   3   3      186.47      206.47      8.00 o 
  -5   3   3     1442.85     1409.08     14.31 o 
  -4   3   3     2448.47     2418.64     23.67 o 
  -3   3   3     1204.32     1291.87     13.47 o 
  -2   3   3      785.85      821.44     13.70 o 
  -1   3   3     1883.09     1875.80     20.22 o 
   0   3   3     6924.42     6165.93     77.74 o 
   1   3   3     1832.58     1809.33     22.62 o 
   2   3   3       59.29       65.22      5.11 o 
   3   3   3      336.64      359.40      5.12 o 
   4   3   3     2960.19     2884.64     41.58 o 
   5   3   3     2722.12     2638.47     34.02 o 
   6   3   3        9.51       13.00      2.89 o 
   7   3   3      156.13      167.73      5.54 o 
 -10   4   3       14.29       16.57      2.20 o 
  -9   4   3      816.68      796.06     13.38 o 
  -8   4   3      808.53      792.98     11.56 o 
  -7   4   3     1189.83     1177.34     15.81 o 
  -6   4   3     1447.94     1447.90     18.69 o 
  -5   4   3        7.40       11.37      1.15 o 
  -4   4   3     1486.08     1481.13     14.94 o 
  -3   4   3     1614.99     1648.15     17.55 o 
  -2   4   3     3148.06     3239.33     58.39 o 
  -1   4   3     1414.94     1424.06     17.07 o 
   0   4   3      622.41      661.93     13.31 o 
   1   4   3     4573.50     4622.80     92.71 o 
   2   4   3     1279.80     1262.20     16.41 o 
   3   4   3     1322.99     1274.19     19.31 o 
   4   4   3      500.21      482.24     11.28 o 
   5   4   3      221.48      230.26      6.09 o 
   6   4   3      670.42      683.39     14.18 o 
   7   4   3      137.21      149.75      6.63 o 
 -10   5   3      641.04      658.78     17.37 o 
  -9   5   3      381.58      363.11     10.77 o 
  -8   5   3      124.52      122.85      3.37 o 
  -7   5   3        9.37        9.48      0.98 o 
  -6   5   3      818.80      814.79     11.39 o 
  -5   5   3     3837.19     3845.29     45.12 o 
  -4   5   3     1071.19     1112.40     13.31 o 
  -3   5   3      189.26      226.87      3.39 o 
  -2   5   3       76.79       77.70      3.16 o 
  -1   5   3     4248.37     4202.63     54.86 o 
   0   5   3     4132.70     4236.18     49.68 o 
   1   5   3        0.52        4.80      0.65 o 
   2   5   3      952.21      935.10     14.59 o 
   3   5   3     1548.28     1518.52     22.90 o 
   4   5   3     1408.56     1396.44     24.90 o 
   5   5   3      311.11      306.44      7.71 o 
   6   5   3       88.28       90.75      4.03 o 
 -10   6   3      123.28      120.07      5.16 o 
  -9   6   3      554.79      549.84     12.68 o 
  -8   6   3      260.03      258.75      7.26 o 
  -7   6   3      493.48      491.97     10.92 o 
  -6   6   3       64.78       77.90      2.93 o 
  -5   6   3     1044.00     1036.59     14.19 o 
  -4   6   3     2105.42     2134.11     27.20 o 
  -3   6   3      784.86      797.19      9.97 o 
  -2   6   3      564.27      581.54      6.81 o 
  -1   6   3        7.36       11.74      1.58 o 
   0   6   3     1681.48     1724.83     21.01 o 
   1   6   3     2646.81     2590.29     37.44 o 
   2   6   3      573.36      563.05      9.67 o 
   3   6   3      266.84      252.66      6.25 o 
   4   6   3      122.61      125.44      4.31 o 
   5   6   3      840.45      870.61     17.30 o 
  -9   7   3       30.11       32.00      2.72 o 
  -8   7   3       49.58       48.18      3.73 o 
  -7   7   3      219.99      221.16      6.41 o 
  -6   7   3     1357.12     1357.75     21.68 o 
  -5   7   3     1485.83     1511.96     23.57 o 
  -4   7   3       77.35       82.14      3.44 o 
  -3   7   3      716.31      714.72     10.12 o 
  -2   7   3     1405.88     1477.72     18.24 o 
  -1   7   3     2176.66     2285.26     26.78 o 
   0   7   3      168.79      183.18      3.58 o 
   1   7   3      795.18      796.39     12.91 o 
   2   7   3      910.99      929.18     17.26 o 
   3   7   3      643.79      646.93     13.13 o 
   4   7   3      391.44      399.63      9.46 o 
  -9   8   3      567.15      538.53     15.69 o 
  -8   8   3       13.20       19.06      3.37 o 
  -7   8   3       31.29       28.15      2.35 o 
  -6   8   3       14.71       15.96      1.70 o 
  -5   8   3     1122.76     1125.66     18.41 o 
  -4   8   3      874.07      870.44     14.66 o 
  -3   8   3      121.10      121.91      3.21 o 
  -2   8   3        2.77        6.27      1.15 o 
  -1   8   3      523.76      550.29      9.59 o 
   0   8   3     1958.93     2037.51     27.13 o 
   1   8   3      468.21      484.74     10.03 o 
   2   8   3        5.71        8.45      1.44 o 
  -8   9   3      156.73      144.73      6.65 o 
  -7   9   3      146.84      146.43      5.30 o 
  -6   9   3      220.38      229.21      7.11 o 
  -5   9   3        2.80        3.06      1.01 o 
  -4   9   3      715.19      721.40     12.64 o 
  -3   9   3      589.20      612.49     12.74 o 
  -2   9   3      419.31      416.74     15.22 o 
  -1   9   3      427.78      434.53     12.49 o 
   0   9   3      197.26      216.31      6.81 o 
   1   9   3     1056.23     1151.86     27.82 o 
  -6  10   3      252.56      253.91      8.51 o 
  -5  10   3      783.05      805.90     16.39 o 
  -4  10   3       67.43       70.05      3.07 o 
  -3  10   3       46.65       52.37      3.84 o 
   1 -10   4      331.82      349.48      7.68 o 
   2 -10   4      381.33      370.50     10.09 o 
   3 -10   4      330.01      324.91     10.61 o 
   4 -10   4      347.60      347.13     10.99 o 
   5 -10   4      256.31      264.46      7.69 o 
   6 -10   4       20.70       23.17      1.98 o 
  -1  -9   4        0.62        2.14      1.17 o 
   0  -9   4       50.66       53.86      2.87 o 
   1  -9   4     1185.22     1157.54     18.49 o 
   2  -9   4      655.73      656.77     16.90 o 
   3  -9   4      268.64      274.62      9.02 o 
   4  -9   4      426.98      424.75      9.80 o 
   5  -9   4      247.29      244.19      5.75 o 
   6  -9   4      963.24      944.65     18.23 o 
   7  -9   4      438.24      447.82     10.45 o 
   8  -9   4       16.11       17.56      2.02 o 
  -3  -8   4      657.76      643.36     21.20 o 
  -2  -8   4     1192.02     1187.99     22.25 o 
  -1  -8   4      621.73      605.72     11.81 o 
   0  -8   4       34.14       35.20      2.01 o 
   1  -8   4      261.50      268.99      5.87 o 
   2  -8   4     2138.41     2155.12     37.88 o 
   3  -8   4     1538.43     1569.66     30.20 o 
   4  -8   4      200.72      205.70      4.89 o 
   5  -8   4       18.96       19.19      1.77 o 
   6  -8   4      196.14      197.74      5.78 o 
   7  -8   4      987.65      948.08     15.62 o 
   8  -8   4      186.54      189.25      5.19 o 
   9  -8   4       18.49       19.68      2.49 o 
  -4  -7   4      416.58      395.20      9.13 o 
  -3  -7   4      821.99      786.09     17.09 o 
  -2  -7   4      218.14      224.85      7.42 o 
  -1  -7   4      882.61      872.05     14.14 o 
   0  -7   4     1532.78     1491.19     22.30 o 
   1  -7   4      514.87      505.13     10.89 o 
   2  -7   4       24.40       32.52      1.75 o 
   3  -7   4      747.91      725.13     11.75 o 
   4  -7   4     1205.79     1232.94     28.41 o 
   5  -7   4      912.90      895.72     16.59 o 
   6  -7   4      636.71      622.52     10.77 o 
   7  -7   4        1.89        2.01      0.95 o 
   8  -7   4     1339.95     1294.15     20.25 o 
   9  -7   4      186.84      198.65      5.37 o 
  -5  -6   4       27.58       25.93      2.27 o 
  -4  -6   4       24.98       29.96      2.15 o 
  -3  -6   4     1454.31     1417.51     24.05 o 
  -2  -6   4      430.04      437.25      8.04 o 
  -1  -6   4      853.02      814.22     17.82 o 
   0  -6   4      196.67      222.02      6.72 o 
   1  -6   4     1438.42     1432.60     21.89 o 
   2  -6   4     5571.85     5690.91     92.37 o 
   3  -6   4       87.60       92.20      3.22 o 
   4  -6   4       38.25       38.46      3.37 o 
   5  -6   4      255.49      247.56      5.21 o 
   6  -6   4      986.02      993.75     15.51 o 
   7  -6   4     1327.13     1296.41     19.79 o 
   8  -6   4      224.76      219.06      7.31 o 
   9  -6   4      124.08      122.36      4.00 o 
  -6  -5   4      255.21      252.71      6.69 o 
  -5  -5   4      656.03      637.56     12.52 o 
  -4  -5   4      648.63      621.74     11.92 o 
  -3  -5   4        0.02        0.68      0.75 o 
  -2  -5   4     4264.96     4190.19     70.04 o 
  -1  -5   4      602.15      634.42     10.24 o 
   0  -5   4     1284.54     1237.74     18.84 o 
   1  -5   4      663.23      689.99     13.84 o 
   2  -5   4     1468.78     1532.92     21.81 o 
   3  -5   4     4762.26     4906.95     77.43 o 
   4  -5   4      980.98      974.46     14.65 o 
   5  -5   4      207.97      221.86      4.69 o 
   6  -5   4        0.78        4.19      0.99 o 
   7  -5   4      316.95      311.01      6.33 o 
   8  -5   4      915.95      878.68     14.33 o 
   9  -5   4      114.42      113.63      3.77 o 
  10  -5   4      264.70      261.95      8.69 o 
  -7  -4   4      391.56      397.12      9.11 o 
  -6  -4   4       43.86       41.07      2.63 o 
  -5  -4   4       34.93       34.24      2.16 o 
  -4  -4   4      201.80      206.92      5.83 o 
  -3  -4   4     4017.65     3906.83     60.34 o 
  -2  -4   4      501.34      525.33      9.63 o 
  -1  -4   4      314.89      308.24      5.50 o 
   0  -4   4     2517.87     2500.26     52.56 o 
   1  -4   4     1301.76     1193.98     15.57 o 
   2  -4   4     5708.21     5710.87    150.79 o 
   3  -4   4      196.47      212.13      5.53 o 
   4  -4   4     1839.64     1879.79     24.61 o 
   5  -4   4     1017.34     1014.96     15.21 o 
   6  -4   4     2467.32     2561.79     35.82 o 
   7  -4   4      168.89      163.99      4.09 o 
   8  -4   4      349.57      350.62      7.02 o 
   9  -4   4      312.42      308.75      8.04 o 
  10  -4   4       62.83       71.10      4.93 o 
  -8  -3   4      125.51      125.88      4.55 o 
  -7  -3   4      953.52      933.31     17.04 o 
  -6  -3   4      724.20      720.63     13.47 o 
  -5  -3   4      663.87      658.03     13.44 o 
  -4  -3   4       40.85       50.38      2.57 o 
  -3  -3   4      595.25      631.76     11.22 o 
  -2  -3   4     6304.14     6215.74     94.70 o 
  -1  -3   4      965.65      958.57     13.50 o 
   0  -3   4       47.27       42.11      2.40 o 
   1  -3   4     1497.55     1650.62     27.47 o 
   2  -3   4     4851.79     4995.48     67.32 o 
   3  -3   4     3696.31     3772.11     47.57 o 
   4  -3   4      487.19      495.18      6.89 o 
   5  -3   4       41.36       54.59      1.79 o 
   6  -3   4        6.26        7.58      0.85 o 
   7  -3   4     1007.60     1002.46     13.18 o 
   8  -3   4     1214.77     1210.50     16.59 o 
   9  -3   4       56.08       54.05      3.18 o 
  10  -3   4        4.68        5.20      1.65 o 
  -8  -2   4      626.07      622.48     12.42 o 
  -7  -2   4       93.82       95.62      5.16 o 
  -6  -2   4       86.49       82.71      4.86 o 
  -5  -2   4      361.94      366.10      7.48 o 
  -4  -2   4     4666.27     4502.53    163.30 o 
  -3  -2   4     3162.78     3302.21     50.79 o 
  -2  -2   4      286.16      290.76      4.74 o 
  -1  -2   4     1233.66     1162.29     14.76 o 
   0  -2   4     6692.23     6200.03    136.88 o 
   1  -2   4     2995.58     2865.76     44.80 o 
   2  -2   4      232.89      202.24      3.28 o 
   3  -2   4     4014.19     4197.01     44.85 o 
   4  -2   4     5236.94     5303.54     67.93 o 
   5  -2   4      809.43      814.72      9.35 o 
   6  -2   4      650.00      651.39      7.94 o 
   7  -2   4       82.28       92.78      2.39 o 
   8  -2   4      311.83      312.41      6.61 o 
   9  -2   4      687.17      671.99     14.34 o 
  -9  -1   4        0.09       -0.25      1.46 o 
  -8  -1   4      813.22      850.67     15.68 o 
  -7  -1   4     1581.13     1614.69     23.30 o 
  -6  -1   4       19.03       21.18      1.61 o 
  -5  -1   4       13.12       17.18      1.27 o 
  -4  -1   4      547.70      566.77      8.14 o 
  -3  -1   4     4939.52     4891.43     57.36 o 
  -2  -1   4     7090.74     6687.42     92.34 o 
  -1  -1   4      777.20      853.33     11.60 o 
   0  -1   4     1013.98     1063.82     13.56 o 
   1  -1   4     4107.77     4229.26    129.13 o 
   2  -1   4    11652.40    10567.38    121.36 o 
   3  -1   4      900.69      887.15      9.34 o 
   4  -1   4      139.02      172.21      2.57 o 
   5  -1   4      293.63      282.18      3.90 o 
   6  -1   4     1185.68     1213.47     13.61 o 
   7  -1   4     1711.68     1721.75     23.14 o 
   8  -1   4      295.14      295.10      6.38 o 
   9  -1   4        0.83        0.33      1.32 o 
  -9   0   4      236.10      235.00     11.63 o 
  -8   0   4      172.07      169.41      5.78 o 
  -7   0   4      133.36      141.04      4.69 o 
  -6   0   4     3024.80     3078.03     41.57 o 
  -5   0   4     1137.91     1228.15     16.52 o 
  -4   0   4     2865.11     3001.62     32.68 o 
  -3   0   4      166.33      189.12      4.05 o 
  -2   0   4     5423.18     5143.56     89.89 o 
  -1   0   4     6873.06     6453.94    100.97 o 
   0   0   4     2365.77     2422.77     53.57 o 
   1   0   4      342.72      351.54      4.34 o 
   2   0   4     2844.29     3083.74     34.89 o 
   3   0   4     9088.32     8540.05    102.30 o 
   4   0   4     2044.99     2021.97     21.16 o 
   5   0   4        4.31        6.66      0.80 o 
   6   0   4      358.08      349.66      6.03 o 
   7   0   4     1061.19     1044.39     14.93 o 
   8   0   4      592.23      609.72     10.79 o 
   9   0   4       47.87       50.59      3.81 o 
  -9   1   4       98.94       94.78      4.43 o 
  -8   1   4      654.86      671.27     14.79 o 
  -7   1   4      480.47      473.64      9.08 o 
  -6   1   4        0.01        1.02      0.64 o 
  -5   1   4      690.13      677.07      8.24 o 
  -4   1   4     4244.47     4303.12     90.04 o 
  -3   1   4     4481.57     4411.99     59.72 o 
  -2   1   4      457.25      484.39      6.09 o 
  -1   1   4     4070.16     3879.88     54.36 o 
   0   1   4     4900.70     4671.55     58.16 o 
   1   1   4     1545.34     1516.47     19.27 o 
   2   1   4     5934.45     5615.47     76.84 o 
   3   1   4       94.60      104.68      3.25 o 
   4   1   4     1634.93     1617.47     19.86 o 
   5   1   4     2211.43     2189.77     28.32 o 
   6   1   4      657.75      637.33      9.71 o 
   7   1   4     1153.75     1117.51     15.93 o 
   8   1   4        4.50        4.75      1.52 o 
 -10   2   4       17.71       16.90      2.31 o 
  -9   2   4      271.60      279.56      8.08 o 
  -8   2   4      222.48      238.25      5.85 o 
  -7   2   4      679.31      686.53      9.95 o 
  -6   2   4      917.80      871.38     11.84 o 
  -5   2   4       87.51       90.84      2.31 o 
  -4   2   4      787.15      866.88     10.06 o 
  -3   2   4     3535.19     3628.45     40.14 o 
  -2   2   4     9886.42     8877.09    115.77 o 
  -1   2   4     3863.65     3970.03     91.80 o 
   0   2   4       23.12       33.70      0.97 o 
   1   2   4     1785.31     1925.94     40.94 o 
   2   2   4     3763.79     3691.04     43.45 o 
   3   2   4     2749.08     2796.22     33.33 o 
   4   2   4      747.19      730.87     10.36 o 
   5   2   4      278.55      285.14      5.08 o 
   6   2   4      190.66      201.84      4.21 o 
   7   2   4     1076.30     1053.21     20.10 o 
   8   2   4      214.49      206.76      6.54 o 
 -10   3   4       80.21       85.06      6.73 o 
  -9   3   4      341.85      336.19      9.06 o 
  -8   3   4     1832.86     1871.54     24.35 o 
  -7   3   4       22.44       22.78      1.36 o 
  -6   3   4     1495.04     1497.02     19.26 o 
  -5   3   4     1322.26     1325.70     15.05 o 
  -4   3   4     1760.61     1806.62     19.02 o 
  -3   3   4     1415.63     1435.04     14.93 o 
  -2   3   4      962.49      968.23     10.31 o 
  -1   3   4     4362.88     4212.15     79.31 o 
   0   3   4     3795.84     3836.58     59.99 o 
   1   3   4     1708.53     1731.16     20.55 o 
   2   3   4      221.58      228.48      4.40 o 
   3   3   4     2859.80     2829.30     40.49 o 
   4   3   4      435.03      431.37      6.82 o 
   5   3   4      617.66      599.29      9.18 o 
   6   3   4      200.07      206.99      6.38 o 
   7   3   4        2.74        3.43      1.47 o 
 -10   4   4        6.64        6.73      2.75 o 
  -9   4   4      162.70      151.55      7.27 o 
  -8   4   4       99.00      115.28      3.06 o 
  -7   4   4      822.00      825.91     12.08 o 
  -6   4   4     1011.78     1029.29     12.73 o 
  -5   4   4      119.48      118.76      2.92 o 
  -4   4   4      212.91      202.16      2.96 o 
  -3   4   4     4543.40     4403.13     86.29 o 
  -2   4   4     3028.29     2998.03     30.90 o 
  -1   4   4       80.88       99.06      1.58 o 
   0   4   4      956.45      996.81     13.83 o 
   1   4   4     1636.92     1713.05     21.13 o 
   2   4   4     4891.73     4845.30     95.85 o 
   3   4   4     1163.64     1130.98     17.40 o 
   4   4   4      426.64      443.19      9.89 o 
   5   4   4      658.80      655.67     13.28 o 
   6   4   4      103.01       96.30      5.18 o 
 -10   5   4      514.37      488.72     14.03 o 
  -9   5   4      366.15      357.92      9.26 o 
  -8   5   4      134.54      135.36      4.06 o 
  -7   5   4      445.50      457.00      8.64 o 
  -6   5   4     1516.66     1492.43     20.39 o 
  -5   5   4     1187.64     1201.01     15.25 o 
  -4   5   4      708.65      731.73      9.19 o 
  -3   5   4       26.82       30.20      1.43 o 
  -2   5   4     4100.38     4104.99     44.45 o 
  -1   5   4     3919.64     3996.42     46.50 o 
   0   5   4      313.49      311.22      4.51 o 
   1   5   4        1.13        5.63      1.63 o 
   2   5   4       56.50       51.82      2.30 o 
   3   5   4     1547.06     1617.70     24.41 o 
   4   5   4      543.68      579.65     11.95 o 
   5   5   4       63.36       61.57      3.09 o 
   6   5   4       11.33       13.18      2.03 o 
  -9   6   4       22.36       27.29      4.71 o 
  -8   6   4     1152.92     1147.49     22.08 o 
  -7   6   4      715.91      688.07     14.23 o 
  -6   6   4        3.52        5.50      1.05 o 
  -5   6   4      313.42      317.55      6.53 o 
  -4   6   4      596.48      574.43     10.03 o 
  -3   6   4     2564.33     2481.95     33.85 o 
  -2   6   4      433.29      450.90      5.84 o 
  -1   6   4     1212.83     1223.19     18.22 o 
   0   6   4     2752.01     2788.33     39.91 o 
   1   6   4     1938.06     1893.17     27.85 o 
   2   6   4      598.87      586.44     10.05 o 
   3   6   4        7.38       13.25      1.55 o 
   4   6   4      407.46      400.73      9.27 o 
   5   6   4      405.84      416.61      9.91 o 
  -9   7   4       32.12       30.26      2.68 o 
  -8   7   4       51.22       51.36      3.09 o 
  -7   7   4     1431.64     1421.15     26.43 o 
  -6   7   4     1208.70     1199.93     19.57 o 
  -5   7   4       38.47       49.38      3.17 o 
  -4   7   4       17.94       18.77      1.33 o 
  -3   7   4      789.26      802.48     13.28 o 
  -2   7   4     2299.39     2311.09     34.17 o 
  -1   7   4      654.86      649.23     11.25 o 
   0   7   4       34.11       36.26      1.88 o 
   1   7   4       42.10       54.66      2.09 o 
   2   7   4      671.96      701.38     13.58 o 
   3   7   4     1161.83     1197.96     22.03 o 
  -8   8   4      532.09      529.79     12.43 o 
  -7   8   4       65.61       61.32      5.47 o 
  -6   8   4      542.76      533.14     10.31 o 
  -5   8   4      932.24      924.98     18.01 o 
  -4   8   4      717.53      724.06     12.64 o 
  -3   8   4      470.52      484.59      8.95 o 
  -2   8   4      404.79      402.70      8.96 o 
  -1   8   4     2213.88     2247.78     34.86 o 
   0   8   4      618.45      629.77     11.35 o 
   1   8   4      239.92      248.30      7.83 o 
   2   8   4       59.43       60.62      3.48 o 
  -7   9   4      599.79      590.53     16.10 o 
  -6   9   4      128.37      125.34      4.08 o 
  -5   9   4      124.36      130.24      3.98 o 
  -4   9   4      196.94      199.70      4.99 o 
  -3   9   4      846.20      882.29     17.57 o 
  -2   9   4      965.25      997.00     19.41 o 
  -1   9   4        1.11        3.04      1.00 o 
   0   9   4      387.79      403.11     14.53 o 
  -5  10   4      249.03      262.74      8.39 o 
  -4  10   4       48.06       50.52      2.61 o 
  -3  10   4       15.55       18.74      1.51 o 
   2 -10   5      288.65      290.16      7.68 o 
   3 -10   5      115.76      121.75      5.99 o 
   4 -10   5      698.41      672.71     17.75 o 
   5 -10   5      242.43      226.78      6.90 o 
   6 -10   5       11.02       15.23      2.07 o 
  -1  -9   5        0.24        4.02      1.17 o 
   0  -9   5      750.27      721.89     22.50 o 
   1  -9   5      459.97      437.02      8.70 o 
   2  -9   5      127.66      128.21      5.84 o 
   3  -9   5       29.17       32.60      2.98 o 
   4  -9   5      143.13      134.27      4.73 o 
   5  -9   5     1151.32     1157.65     18.41 o 
   6  -9   5      545.68      552.62     12.12 o 
   7  -9   5        3.89        4.93      1.62 o 
  -3  -8   5      125.44      120.79      6.34 o 
  -2  -8   5      205.00      203.51      5.31 o 
  -1  -8   5      821.06      778.80     13.31 o 
   0  -8   5        1.03        3.14      0.97 o 
   1  -8   5      968.63      971.00     15.64 o 
   2  -8   5      925.38      890.69     21.13 o 
   3  -8   5      463.20      438.17      9.79 o 
   4  -8   5     1126.74     1101.52     17.22 o 
   5  -8   5       25.49       23.50      1.73 o 
   6  -8   5      356.29      353.51      8.59 o 
   7  -8   5      430.86      433.42     10.17 o 
   8  -8   5      504.20      509.78     10.83 o 
  -4  -7   5      641.75      637.49     15.59 o 
  -3  -7   5        4.62        6.45      1.49 o 
  -2  -7   5        8.61       17.05      1.72 o 
  -1  -7   5       64.82       61.52      2.53 o 
   0  -7   5     2379.19     2364.35     34.04 o 
   1  -7   5      605.52      630.84     12.99 o 
   2  -7   5      106.34      106.13      3.65 o 
   3  -7   5      262.95      259.52      5.46 o 
   4  -7   5     1472.97     1426.49     21.24 o 
   5  -7   5     1591.75     1552.43     26.96 o 
   6  -7   5       85.66       84.75      3.58 o 
   7  -7   5      104.15      101.06      3.46 o 
   8  -7   5       52.62       53.51      2.69 o 
   9  -7   5      343.83      351.96      8.62 o 
  -5  -6   5       38.10       34.66      2.49 o 
  -4  -6   5     1127.57     1114.96     18.88 o 
  -3  -6   5     1032.08      986.33     21.29 o 
  -2  -6   5      390.93      381.20      7.34 o 
  -1  -6   5        2.81        3.25      0.82 o 
   0  -6   5      506.09      449.70      8.02 o 
   1  -6   5     1990.73     1959.68     29.28 o 
   2  -6   5     1382.00     1378.76     20.12 o 
   3  -6   5      489.12      483.91      8.34 o 
   4  -6   5      173.15      172.27      4.77 o 
   5  -6   5     1084.72     1095.95     19.68 o 
   6  -6   5     3045.71     2959.87     41.57 o 
   7  -6   5      451.90      442.92      8.43 o 
   8  -6   5      290.19      288.64      6.47 o 
   9  -6   5       12.33       13.68      1.61 o 
  -6  -5   5      311.77      320.94      7.89 o 
  -5  -5   5      532.75      503.03     10.49 o 
  -4  -5   5       41.05       38.44      2.31 o 
  -3  -5   5       12.80       17.70      2.08 o 
  -2  -5   5      964.09      985.41     15.20 o 
  -1  -5   5     2231.40     2200.44     31.33 o 
   0  -5   5     1888.52     1969.87     29.24 o 
   1  -5   5      159.35      166.16      4.20 o 
   2  -5   5     1230.08     1190.33     17.42 o 
   3  -5   5      753.02      746.29     11.63 o 
   4  -5   5     2742.38     2818.07     45.75 o 
   5  -5   5      916.46      935.52     14.44 o 
   6  -5   5       34.92       39.01      2.17 o 
   7  -5   5     1452.93     1405.72     21.10 o 
   8  -5   5      383.73      385.01      7.69 o 
   9  -5   5      241.33      244.47      5.93 o 
  -7  -4   5      330.42      320.28      7.86 o 
  -6  -4   5        0.59       -1.00      1.00 o 
  -5  -4   5      679.80      670.49     12.74 o 
  -4  -4   5     3332.25     3230.19     50.79 o 
  -3  -4   5        5.51       18.44      1.80 o 
  -2  -4   5      189.93      195.43      4.18 o 
  -1  -4   5      168.95      171.62      3.17 o 
   0  -4   5     4303.44     4305.50     62.20 o 
   1  -4   5     3929.65     4171.13     56.45 o 
   2  -4   5      147.45      152.18      5.01 o 
   3  -4   5       79.09       75.50      2.05 o 
   4  -4   5      625.42      641.86     10.97 o 
   5  -4   5     1808.14     1866.98     26.55 o 
   6  -4   5     1831.55     1789.80     25.83 o 
   7  -4   5       28.15       27.30      1.76 o 
   8  -4   5        0.79        2.47      1.17 o 
   9  -4   5      759.48      773.00     15.73 o 
  -7  -3   5        2.13        3.56      1.85 o 
  -6  -3   5      406.91      411.57      8.77 o 
  -5  -3   5      985.47      954.31     16.73 o 
  -4  -3   5      353.41      353.99      7.32 o 
  -3  -3   5     1995.04     1981.25     31.48 o 
  -2  -3   5     1026.42     1014.76     13.42 o 
  -1  -3   5      811.14      739.32     14.49 o 
   0  -3   5      957.63     1050.59     16.43 o 
   1  -3   5     2003.74     2086.07     28.73 o 
   2  -3   5     4823.80     4958.29     66.91 o 
   3  -3   5     1389.03     1441.72     19.86 o 
   4  -3   5     3253.70     3505.48     41.41 o 
   5  -3   5      554.40      618.41     10.19 o 
   6  -3   5     1589.37     1627.10     23.53 o 
   7  -3   5     1230.89     1206.70     18.29 o 
   8  -3   5      151.30      152.85      4.27 o 
   9  -3   5      243.04      244.84      7.08 o 
  -8  -2   5       88.81       88.03      3.67 o 
  -7  -2   5       12.43       12.06      1.87 o 
  -6  -2   5      779.25      791.65     14.32 o 
  -5  -2   5      751.34      771.85     13.68 o 
  -4  -2   5     3606.49     3543.21     54.50 o 
  -3  -2   5      215.49      232.82      3.98 o 
  -2  -2   5      913.80      932.23     12.23 o 
  -1  -2   5     3536.49     3824.59     55.74 o 
   0  -2   5     3808.28     3712.74     65.75 o 
   1  -2   5     1087.03     1150.50     14.89 o 
   2  -2   5       45.40       43.38      1.36 o 
   3  -2   5       51.31       39.22      1.37 o 
   4  -2   5      578.88      561.59      8.26 o 
   5  -2   5     2506.71     2572.57     30.78 o 
   6  -2   5      524.51      514.88      6.97 o 
   7  -2   5      997.65      991.48     15.66 o 
   8  -2   5       50.63       54.01      2.51 o 
   9  -2   5      273.74      274.26      7.59 o 
  -8  -1   5      270.36      275.99      8.10 o 
  -7  -1   5      351.18      360.99      7.79 o 
  -6  -1   5     1212.28     1231.38     20.65 o 
  -5  -1   5        0.12        1.68      0.90 o 
  -4  -1   5     1477.74     1487.53     17.56 o 
  -3  -1   5     1418.26     1341.52     17.14 o 
  -2  -1   5     2003.64     2109.31     24.49 o 
  -1  -1   5      242.18      266.33      6.56 o 
   0  -1   5     1510.00     1714.78     21.62 o 
   1  -1   5     8188.25     7537.84    113.70 o 
   2  -1   5     7643.38     7464.59     90.16 o 
   3  -1   5       31.63       31.70      1.03 o 
   4  -1   5      317.74      344.25      4.59 o 
   5  -1   5     1841.89     1957.13     20.78 o 
   6  -1   5     1752.29     1689.79     22.52 o 
   7  -1   5     1164.36     1154.52     17.78 o 
   8  -1   5      148.27      144.37      4.14 o 
   9  -1   5      162.49      157.11      5.49 o 
  -9   0   5      366.45      351.59      9.72 o 
  -8   0   5      331.59      338.96      9.12 o 
  -7   0   5       53.40       52.22      2.86 o 
  -6   0   5     1830.86     1927.59     26.81 o 
  -5   0   5     2035.21     2111.56     25.53 o 
  -4   0   5      504.96      540.77      7.65 o 
  -3   0   5     4694.35     4996.22     87.04 o 
  -2   0   5     1138.82     1092.96     12.96 o 
  -1   0   5     4225.81     4260.09     65.08 o 
   0   0   5     4844.13     4799.73    105.41 o 
   1   0   5        0.21        4.57      1.17 o 
   2   0   5      237.71      179.63      2.61 o 
   3   0   5     1780.81     1802.41     19.61 o 
   4   0   5     2457.33     2495.02     25.96 o 
   5   0   5     1011.56     1023.06     14.11 o 
   6   0   5       30.14       31.20      2.74 o 
   7   0   5      307.83      304.68      5.77 o 
   8   0   5       94.07       92.24      3.93 o 
   9   0   5      280.64      291.28     12.39 o 
  -9   1   5      544.63      539.56     16.06 o 
  -8   1   5     1302.94     1259.81     26.24 o 
  -7   1   5       30.60       31.37      1.99 o 
  -6   1   5      162.02      175.23      3.94 o 
  -5   1   5      633.89      657.57      7.53 o 
  -4   1   5     4979.17     5000.73     53.53 o 
  -3   1   5     1098.38     1148.44     14.19 o 
  -2   1   5        4.13        9.30      0.54 o 
  -1   1   5      909.40      979.78     12.12 o 
   0   1   5     7329.30     6872.11     85.51 o 
   1   1   5     7483.12     6768.62     90.81 o 
   2   1   5      669.78      704.67     10.66 o 
   3   1   5      428.24      481.44      7.79 o 
   4   1   5       88.36       88.49      2.19 o 
   5   1   5     4704.05     4633.97     57.98 o 
   6   1   5      531.39      521.02      8.31 o 
   7   1   5       12.71       14.42      1.55 o 
   8   1   5      254.44      251.43      7.18 o 
  -9   2   5       25.93       27.84      3.82 o 
  -8   2   5      498.62      501.86     12.09 o 
  -7   2   5      854.50      839.11     11.81 o 
  -6   2   5     1847.31     1958.76     24.01 o 
  -5   2   5      140.06      138.00      3.56 o 
  -4   2   5      383.34      386.29      6.35 o 
  -3   2   5     6309.81     5888.14     73.30 o 
  -2   2   5     1694.29     1788.04     21.74 o 
  -1   2   5      555.72      530.26      7.75 o 
   0   2   5     1701.17     1899.34     26.15 o 
   1   2   5     3130.00     3071.57     43.49 o 
   2   2   5     3655.58     3547.31     51.55 o 
   3   2   5     2135.77     2160.36     27.49 o 
   4   2   5      849.26      811.99     11.58 o 
   5   2   5      397.08      383.70      7.36 o 
   6   2   5      715.55      678.91     11.90 o 
   7   2   5     1015.43     1013.25     19.59 o 
   8   2   5       54.09       52.69      4.20 o 
  -9   3   5      292.24      273.84     12.09 o 
  -8   3   5       37.83       38.42      2.16 o 
  -7   3   5       69.17       70.58      2.19 o 
  -6   3   5      183.59      176.14      3.21 o 
  -5   3   5     3002.14     3060.76     33.09 o 
  -4   3   5     3110.21     3111.95     48.64 o 
  -3   3   5       23.54       22.33      0.93 o 
  -2   3   5     1213.13     1289.53     15.10 o 
  -1   3   5     3412.70     3487.78     36.39 o 
   0   3   5     2579.40     2556.93     30.06 o 
   1   3   5     1609.69     1662.14     26.19 o 
   2   3   5       11.64       16.53      2.27 o 
   3   3   5     2264.98     2273.92     29.01 o 
   4   3   5      821.80      804.85     13.16 o 
   5   3   5     1600.97     1544.54     23.80 o 
   6   3   5       36.73       40.22      2.59 o 
   7   3   5      166.50      159.84      5.44 o 
  -9   4   5      300.11      311.75      9.83 o 
  -8   4   5     1242.11     1240.88     19.83 o 
  -7   4   5      224.19      220.25      5.12 o 
  -6   4   5      234.54      269.91     12.14 o 
  -5   4   5       72.21       72.28      2.59 o 
  -4   4   5     2512.65     2525.73     29.17 o 
  -3   4   5     2570.11     2589.05     32.12 o 
  -2   4   5     1157.07     1250.37     13.28 o 
  -1   4   5        2.05        4.97      0.56 o 
   0   4   5      409.61      416.47      5.57 o 
   1   4   5     4554.77     4553.56     64.67 o 
   2   4   5      363.48      362.35      6.54 o 
   3   4   5      513.05      517.97      9.04 o 
   4   4   5       10.74       11.98      1.31 o 
   5   4   5      462.27      451.37      9.97 o 
   6   4   5     1216.18     1218.80     22.87 o 
  -9   5   5      275.17      276.53      7.85 o 
  -8   5   5        4.19        5.78      1.20 o 
  -7   5   5      670.87      657.80     10.37 o 
  -6   5   5      572.57      559.18      8.93 o 
  -5   5   5     1316.65     1323.75     19.29 o 
  -4   5   5      145.75      148.32      4.05 o 
  -3   5   5     2225.50     2256.27     32.05 o 
  -2   5   5      820.16      820.58     11.98 o 
  -1   5   5     2174.19     2237.89     26.59 o 
   0   5   5     2708.87     2744.08     39.15 o 
   1   5   5        6.09        7.01      0.99 o 
   2   5   5     1928.29     1962.08     31.22 o 
   3   5   5      906.52      905.66     14.67 o 
   4   5   5      269.00      251.87      6.49 o 
   5   5   5      370.61      385.09      9.20 o 
  -9   6   5      560.86      581.83     13.31 o 
  -8   6   5      513.20      508.07     11.70 o 
  -7   6   5      128.68      124.05      3.95 o 
  -6   6   5       13.65       14.01      2.10 o 
  -5   6   5      635.56      641.86     11.34 o 
  -4   6   5     3537.84     3550.14     51.60 o 
  -3   6   5      656.25      661.20     10.31 o 
  -2   6   5      159.84      164.46      4.25 o 
  -1   6   5      343.93      360.92      7.89 o 
   0   6   5       33.16       37.23      1.93 o 
   1   6   5     2445.80     2557.86     37.06 o 
   2   6   5       55.24       61.27      2.31 o 
   3   6   5       62.16       61.60      2.87 o 
   4   6   5      252.00      251.00      7.24 o 
  -9   7   5        1.79        2.38      2.06 o 
  -8   7   5      278.16      281.69      7.94 o 
  -7   7   5      249.74      254.15      6.28 o 
  -6   7   5      227.30      228.58      5.65 o 
  -5   7   5      184.63      185.64      4.74 o 
  -4   7   5       38.13       38.91      1.90 o 
  -3   7   5     2673.30     2644.78     39.10 o 
  -2   7   5     1772.07     1767.59     26.77 o 
  -1   7   5      881.46      842.99     20.21 o 
   0   7   5        0.03        1.07      0.87 o 
   1   7   5      241.49      250.32      6.54 o 
   2   7   5     1056.07     1052.44     25.84 o 
   3   7   5      459.83      495.31     16.14 o 
  -8   8   5       82.96       77.64      4.81 o 
  -7   8   5      116.55      116.36      4.04 o 
  -6   8   5      398.40      389.26      8.26 o 
  -5   8   5      707.32      700.98     14.44 o 
  -4   8   5      684.73      697.11     12.34 o 
  -3   8   5       15.87       23.39      2.29 o 
  -2   8   5       37.27       45.89      4.33 o 
  -1   8   5      516.09      563.46     11.97 o 
   0   8   5      703.78      684.50     17.22 o 
   1   8   5      550.67      574.65     15.26 o 
   2   8   5       94.86       93.82      4.63 o 
  -7   9   5      197.67      192.61      7.56 o 
  -6   9   5       98.85       95.32      3.56 o 
  -5   9   5       25.18       28.54      1.94 o 
  -4   9   5     1073.39     1081.49     18.04 o 
  -3   9   5     1647.71     1622.17     30.35 o 
  -2   9   5       14.52       17.17      1.94 o 
  -1   9   5       54.03       55.96      2.66 o 
   0   9   5       81.25       87.66      4.90 o 
   3 -10   6      997.28     1000.16     24.53 o 
   4 -10   6      488.18      504.64     14.62 o 
  -1  -9   6      419.83      432.51     12.76 o 
   0  -9   6      261.78      273.20      7.96 o 
   1  -9   6      334.46      327.60      7.62 o 
   2  -9   6      456.83      453.99     13.17 o 
   3  -9   6        6.63        4.53      1.61 o 
   4  -9   6      691.51      666.17     17.67 o 
   5  -9   6      309.28      326.28      7.20 o 
   6  -9   6      112.34      114.74      3.98 o 
   7  -9   6       30.98       31.12      2.63 o 
  -2  -8   6      819.39      772.86     14.53 o 
  -1  -8   6      190.48      178.03      4.83 o 
   0  -8   6       12.57       16.05      1.48 o 
   1  -8   6      124.52      115.40      4.38 o 
   2  -8   6      810.45      771.39     18.97 o 
   3  -8   6     2063.80     1991.95     34.85 o 
   4  -8   6      131.47      134.06      3.93 o 
   5  -8   6      193.22      190.47      4.88 o 
   6  -8   6      593.50      580.60     10.60 o 
   7  -8   6      773.31      788.83     16.03 o 
   8  -8   6      205.38      207.14      7.75 o 
  -4  -7   6       83.04       80.40      3.32 o 
  -3  -7   6      105.08       97.42      3.48 o 
  -2  -7   6      242.19      243.98      5.73 o 
  -1  -7   6     1604.21     1514.50     22.92 o 
   0  -7   6      854.31      818.62     13.43 o 
   1  -7   6      444.42      394.68      9.18 o 
   2  -7   6      155.25      152.04      4.64 o 
   3  -7   6      381.20      392.33      7.43 o 
   4  -7   6     1531.66     1545.06     22.91 o 
   5  -7   6      382.81      373.02      7.37 o 
   6  -7   6      237.36      229.92      6.43 o 
   7  -7   6       24.78       24.81      2.68 o 
   8  -7   6      414.59      420.35      8.63 o 
  -5  -6   6       54.65       60.11      4.95 o 
  -4  -6   6       77.51       71.32      4.99 o 
  -3  -6   6      215.25      210.03      5.28 o 
  -2  -6   6     1197.62     1172.80     18.17 o 
  -1  -6   6        9.26        7.81      1.03 o 
   0  -6   6      702.90      674.67     13.58 o 
   1  -6   6     1373.73     1327.27     23.43 o 
   2  -6   6     2517.69     2469.29     34.69 o 
   3  -6   6     1210.22     1218.83     18.24 o 
   4  -6   6      600.92      573.74      9.76 o 
   5  -6   6     1209.97     1185.31     21.16 o 
   6  -6   6      604.24      597.26     12.29 o 
   7  -6   6      250.55      257.50      5.87 o 
   8  -6   6        3.20        4.08      1.53 o 
   9  -6   6      645.88      650.43     13.34 o 
  -6  -5   6      813.64      812.45     19.41 o 
  -5  -5   6      237.04      225.21      5.43 o 
  -4  -5   6        1.76        7.28      1.48 o 
  -3  -5   6       96.35       99.17      5.06 o 
  -2  -5   6     1611.25     1531.08     22.66 o 
  -1  -5   6     2005.56     1952.84     28.10 o 
   0  -5   6      432.85      430.53      8.80 o 
   1  -5   6       10.13        6.17      1.21 o 
   2  -5   6      381.66      384.44      6.80 o 
   3  -5   6     4097.05     4128.81     56.29 o 
   4  -5   6     3691.43     3685.39     50.55 o 
   5  -5   6      127.29      129.72      4.18 o 
   6  -5   6        2.95        3.22      1.20 o 
   7  -5   6      234.12      239.07      5.50 o 
   8  -5   6      703.03      712.38     12.35 o 
   9  -5   6      192.55      191.14      6.23 o 
  -7  -4   6       63.51       59.82      5.81 o 
  -6  -4   6       95.91      103.68      4.14 o 
  -5  -4   6      236.05      247.41      6.23 o 
  -4  -4   6      703.41      675.70     12.04 o 
  -3  -4   6      751.20      748.80     12.03 o 
  -2  -4   6      261.64      268.46      5.39 o 
  -1  -4   6     1530.47     1551.05     23.03 o 
   0  -4   6     2631.27     2649.80     38.56 o 
   1  -4   6     1596.82     1643.98     23.22 o 
   2  -4   6     1669.06     1699.74     24.01 o 
   3  -4   6        0.28        7.03      1.15 o 
   4  -4   6     3149.61     3195.37     47.10 o 
   5  -4   6     2484.44     2500.68     41.07 o 
   6  -4   6      513.80      528.37     17.11 o 
   7  -4   6        6.06        9.03      1.17 o 
   8  -4   6      231.17      233.84      6.68 o 
   9  -4   6      665.83      683.60     14.52 o 
  -7  -3   6      811.70      826.00     15.51 o 
  -6  -3   6      549.86      528.29     10.62 o 
  -5  -3   6       92.95       99.83      3.42 o 
  -4  -3   6      103.15      102.37      5.03 o 
  -3  -3   6      616.77      632.38     10.15 o 
  -2  -3   6     4455.61     4508.17     55.55 o 
  -1  -3   6     1077.51     1151.97     22.68 o 
   0  -3   6      232.10      242.82      5.37 o 
   1  -3   6     1696.71     1724.54     24.03 o 
   2  -3   6     2893.71     2969.13     38.07 o 
   3  -3   6     3600.84     3641.63     42.94 o 
   4  -3   6      618.56      589.49     10.19 o 
   5  -3   6      688.19      687.75     11.85 o 
   6  -3   6      749.65      757.74     15.08 o 
   7  -3   6     1271.92     1282.87     23.09 o 
   8  -3   6      619.90      612.04     12.92 o 
   9  -3   6       11.14       12.76      1.95 o 
  -8  -2   6      102.94      103.92      4.86 o 
  -7  -2   6        6.63        4.63      1.25 o 
  -6  -2   6     1056.82     1074.51     22.10 o 
  -5  -2   6      818.77      809.87     14.33 o 
  -4  -2   6       90.34       84.54      2.49 o 
  -3  -2   6      140.87      144.92      7.09 o 
  -2  -2   6       64.15       63.98      2.73 o 
  -1  -2   6     4573.14     4889.79     63.59 o 
   0  -2   6     4481.67     4593.61     74.08 o 
   1  -2   6      956.24     1033.47     13.60 o 
   2  -2   6      204.89      238.15      3.94 o 
   3  -2   6     4009.79     4263.77     49.67 o 
   4  -2   6     4763.85     4793.10     62.96 o 
   5  -2   6      883.63      890.30     12.34 o 
   6  -2   6        0.10        2.29      2.05 o 
   7  -2   6      104.80      107.64      4.01 o 
   8  -2   6      833.74      865.47     14.42 o 
   9  -2   6      721.45      749.01     15.58 o 
  -8  -1   6      268.11      266.85      8.00 o 
  -7  -1   6      489.75      500.78     11.82 o 
  -6  -1   6      335.52      351.48     23.46 o 
  -5  -1   6      859.48      863.91     14.85 o 
  -4  -1   6     1733.89     1783.51     20.76 o 
  -3  -1   6     1404.58     1513.36     18.01 o 
  -2  -1   6     2356.61     2388.52     27.70 o 
  -1  -1   6       78.64       78.02      2.35 o 
   0  -1   6     1107.85     1119.67     14.52 o 
   1  -1   6     1338.40     1346.30     17.26 o 
   2  -1   6     1623.24     1591.70     17.52 o 
   3  -1   6     1274.64     1279.06     14.32 o 
   4  -1   6      630.85      663.50     10.08 o 
   5  -1   6     2949.13     2968.38     37.88 o 
   6  -1   6      343.44      335.71      5.95 o 
   7  -1   6      201.97      200.61      4.82 o 
   8  -1   6        3.12        6.21      1.54 o 
   9  -1   6      332.89      337.64      8.82 o 
  -9   0   6        8.32        5.82      1.78 o 
  -8   0   6       51.10       49.27      3.22 o 
  -7   0   6      312.34      331.12      7.29 o 
  -6   0   6      649.06      659.65     11.75 o 
  -5   0   6      333.37      316.17      4.79 o 
  -4   0   6       59.79       80.90      2.40 o 
  -3   0   6      160.40      177.29      3.53 o 
  -2   0   6     4088.56     4185.34     71.94 o 
  -1   0   6     8022.31     7486.98    118.38 o 
   0   0   6     3112.37     3415.65     56.81 o 
   1   0   6      536.75      599.61      7.79 o 
   2   0   6      233.56      240.82      3.18 o 
   3   0   6     6038.78     6137.16     65.85 o 
   4   0   6     2646.29     2637.77     33.55 o 
   5   0   6       27.15       25.13      1.47 o 
   6   0   6     1214.93     1199.13     19.07 o 
   7   0   6      787.52      756.30     13.24 o 
   8   0   6      805.76      799.73     16.00 o 
  -9   1   6      134.60      130.80      8.11 o 
  -8   1   6      657.36      646.27     14.69 o 
  -7   1   6      300.31      314.77      6.81 o 
  -6   1   6      405.26      442.22      6.89 o 
  -5   1   6     2341.43     2411.06     26.43 o 
  -4   1   6      921.12      926.33      9.46 o 
  -3   1   6     1120.29     1230.01     14.06 o 
  -2   1   6     1284.45     1354.38     14.91 o 
  -1   1   6     1825.57     1806.43     21.90 o 
   0   1   6     1979.98     1867.11     22.04 o 
   1   1   6     2791.99     2806.59     35.07 o 
   2   1   6      708.67      663.67     10.47 o 
   3   1   6       20.91       30.35      2.80 o 
   4   1   6      647.34      652.05      9.39 o 
   5   1   6      802.96      792.51     13.16 o 
   6   1   6       36.06       37.70      3.19 o 
   7   1   6        1.33        3.49      1.48 o 
   8   1   6      167.52      160.93      5.51 o 
  -9   2   6      158.29      150.99      8.57 o 
  -8   2   6        6.96        7.65      2.29 o 
  -7   2   6      874.57      866.50     15.82 o 
  -6   2   6     1139.48     1139.38     13.90 o 
  -5   2   6       10.23       15.71      1.28 o 
  -4   2   6      928.62      947.82     10.91 o 
  -3   2   6     1454.40     1477.06     20.06 o 
  -2   2   6     6879.64     6449.80     83.28 o 
  -1   2   6     2373.12     2483.41     33.43 o 
   0   2   6        3.20        6.42      0.64 o 
   1   2   6     3288.36     3402.09     47.99 o 
   2   2   6     2026.92     2026.59     27.36 o 
   3   2   6     5587.09     5397.04     75.91 o 
   4   2   6        2.29        3.68      1.28 o 
   5   2   6      759.82      717.76     12.25 o 
   6   2   6      925.05      912.56     15.32 o 
   7   2   6      302.13      300.61      7.95 o 
  -9   3   6      219.24      211.27     10.56 o 
  -8   3   6       89.24       86.52      3.76 o 
  -7   3   6       49.75       48.91      3.11 o 
  -6   3   6     1135.52     1155.61     17.06 o 
  -5   3   6     2476.69     2507.73     30.72 o 
  -4   3   6      327.75      346.04      6.98 o 
  -3   3   6        2.35        5.09      0.59 o 
  -2   3   6        6.27        8.54      2.17 o 
  -1   3   6     6808.65     6513.11    130.64 o 
   0   3   6     2613.92     2559.11     31.79 o 
   1   3   6      801.18      815.85     12.54 o 
   2   3   6       96.16       89.34      2.86 o 
   3   3   6      170.02      170.27      7.20 o 
   4   3   6     2272.76     2187.46     32.35 o 
   5   3   6      477.30      458.55      8.72 o 
   6   3   6       28.67       31.47      2.09 o 
   7   3   6        9.23        8.99      1.83 o 
  -9   4   6      305.06      292.50     13.16 o 
  -8   4   6      148.25      154.91      5.22 o 
  -7   4   6      975.26      989.63     14.45 o 
  -6   4   6       76.94       78.99      2.83 o 
  -5   4   6      624.94      613.07      8.83 o 
  -4   4   6     1850.19     1884.22     22.18 o 
  -3   4   6     1485.32     1497.02     21.75 o 
  -2   4   6     1653.33     1665.81     26.90 o 
  -1   4   6        3.26        9.37      1.43 o 
   0   4   6     1742.90     1747.47     25.42 o 
   1   4   6     4461.59     4501.76     63.31 o 
   2   4   6      622.82      610.43     10.15 o 
   3   4   6      849.75      837.79     13.62 o 
   4   4   6      415.11      409.06      7.87 o 
   5   4   6     1067.26     1041.49     17.09 o 
   6   4   6      453.29      446.02     10.44 o 
  -9   5   6       11.00       13.49      2.50 o 
  -8   5   6        2.98        4.65      1.50 o 
  -7   5   6      426.20      426.03      7.51 o 
  -6   5   6     1407.40     1412.22     19.52 o 
  -5   5   6      525.39      525.67      8.94 o 
  -4   5   6        8.53       11.58      1.19 o 
  -3   5   6      557.18      566.75      9.31 o 
  -2   5   6     1389.33     1404.07     24.48 o 
  -1   5   6     3558.24     3543.67     62.04 o 
   0   5   6       60.09       61.45      4.34 o 
   1   5   6       11.50       12.84      1.38 o 
   2   5   6      921.06      908.15     14.51 o 
   3   5   6     1233.08     1217.67     19.30 o 
   4   5   6     1021.55     1024.14     16.81 o 
   5   5   6       11.57       17.22      2.37 o 
  -9   6   6      384.97      376.79      9.88 o 
  -8   6   6       43.61       44.61      3.00 o 
  -7   6   6      151.11      151.06      4.45 o 
  -6   6   6      276.88      278.84      6.33 o 
  -5   6   6     1715.92     1672.85     25.88 o 
  -4   6   6      478.94      477.19      8.28 o 
  -3   6   6      929.33      934.53     17.25 o 
  -2   6   6      518.44      510.44     10.23 o 
  -1   6   6     1036.67     1076.75     25.20 o 
   0   6   6     2270.99     2257.35     40.75 o 
   1   6   6      756.82      762.99     15.57 o 
   2   6   6       34.50       32.04      2.47 o 
   3   6   6        0.91        2.97      1.20 o 
   4   6   6     1014.72     1013.95     41.15 o 
  -8   7   6       88.45       88.72      4.18 o 
  -7   7   6      524.57      517.69     10.33 o 
  -6   7   6     1032.64     1005.52     17.03 o 
  -5   7   6       17.79       21.56      1.62 o 
  -4   7   6      780.20      779.48     13.40 o 
  -3   7   6      393.19      403.84      7.82 o 
  -2   7   6      262.15      283.33     18.36 o 
  -1   7   6     1172.32     1201.42     28.07 o 
   0   7   6      358.33      351.46     10.19 o 
   1   7   6      632.37      627.18     13.47 o 
   2   7   6      464.73      453.37     11.74 o 
   3   7   6      268.77      268.77      9.24 o 
  -7   8   6        7.84        7.56      1.47 o 
  -6   8   6      278.62      288.32      6.81 o 
  -5   8   6     1806.52     1758.77     27.61 o 
  -4   8   6      514.58      503.93      9.68 o 
  -3   8   6       39.88       36.20      2.21 o 
  -2   8   6      174.56      180.92      7.78 o 
  -1   8   6      724.94      721.10     22.56 o 
   0   8   6     1004.37     1030.45     24.98 o 
   1   8   6       99.56      106.93      6.12 o 
  -6   9   6        4.73        6.53      1.87 o 
  -5   9   6      187.45      193.49      6.90 o 
  -4   9   6      205.92      212.10      6.32 o 
  -3   9   6      498.31      504.13     11.53 o 
  -2   9   6      260.67      262.47      7.02 o 
  -1   9   6        5.41       11.07      1.57 o 
   0  -9   7      554.65      551.77     10.68 o 
   1  -9   7      826.21      795.49     29.07 o 
   2  -9   7       92.19       91.79      6.27 o 
   3  -9   7      300.59      300.11     10.04 o 
   4  -9   7      229.44      220.44      8.21 o 
   5  -9   7      650.34      645.17     12.39 o 
   6  -9   7      490.37      479.53      9.61 o 
  -2  -8   7      149.51      146.44      4.57 o 
  -1  -8   7      212.37      194.69      6.36 o 
   0  -8   7       10.37        9.36      1.28 o 
   1  -8   7      530.66      525.96     14.42 o 
   2  -8   7     1341.64     1330.88     30.12 o 
   3  -8   7      166.63      170.15      6.75 o 
   4  -8   7       57.02       58.41      4.04 o 
   5  -8   7       74.62       74.66      3.03 o 
   6  -8   7      570.31      573.50     10.70 o 
   7  -8   7      305.89      307.53      7.09 o 
  -3  -7   7        2.85        5.37      1.28 o 
  -2  -7   7      654.60      647.36     14.66 o 
  -1  -7   7      277.73      254.06     10.69 o 
   0  -7   7     1496.06     1417.68     21.61 o 
   1  -7   7      744.50      708.12     17.57 o 
   2  -7   7      173.65      176.09      6.57 o 
   3  -7   7     1351.93     1323.86     20.09 o 
   4  -7   7     1039.20     1012.69     16.00 o 
   5  -7   7      843.28      853.11     15.04 o 
   6  -7   7       60.81       59.60      2.69 o 
   7  -7   7      586.40      587.01     12.83 o 
   8  -7   7      618.37      613.93     15.95 o 
  -4  -6   7      428.57      434.57      8.63 o 
  -3  -6   7     1642.29     1582.54     23.97 o 
  -2  -6   7      201.88      187.12      4.64 o 
  -1  -6   7        2.13        2.73      0.86 o 
   0  -6   7      302.24      316.54      9.13 o 
   1  -6   7     1468.05     1422.89     30.90 o 
   2  -6   7     1026.24     1042.05     15.91 o 
   3  -6   7        8.02       12.76      1.44 o 
   4  -6   7       15.65       17.74      1.39 o 
   5  -6   7       43.39       41.92      2.13 o 
   6  -6   7     1219.23     1232.80     22.43 o 
   7  -6   7       10.94        8.25      2.22 o 
   8  -6   7      177.53      176.44      5.85 o 
  -5  -5   7      220.18      205.96      5.22 o 
  -4  -5   7       24.80       22.34      2.35 o 
  -3  -5   7      343.47      332.33      8.32 o 
  -2  -5   7     1928.35     1857.80     27.05 o 
  -1  -5   7     1286.06     1250.81     18.88 o 
   0  -5   7     1553.42     1514.85     42.53 o 
   1  -5   7       31.76       33.58      1.95 o 
   2  -5   7     3635.68     3573.23     49.00 o 
   3  -5   7     2465.08     2434.76     34.22 o 
   4  -5   7      141.39      144.53      3.66 o 
   5  -5   7        9.06       12.09      1.21 o 
   6  -5   7      349.02      352.98      8.35 o 
   7  -5   7     1591.82     1561.65     27.70 o 
   8  -5   7      667.96      649.07     13.80 o 
   9  -5   7        6.42        8.10      2.02 o 
  -6  -4   7       26.84       31.61      2.06 o 
  -5  -4   7      433.08      426.87     15.28 o 
  -4  -4   7     1516.78     1461.60     21.88 o 
  -3  -4   7      822.24      795.05     12.78 o 
  -2  -4   7      192.60      209.93      6.36 o 
  -1  -4   7      393.36      400.95      9.10 o 
   0  -4   7     2364.68     2389.90     39.91 o 
   1  -4   7     3733.69     3763.07     51.21 o 
   2  -4   7     1194.08     1176.34     17.23 o 
   3  -4   7      308.24      303.62      5.70 o 
   4  -4   7      722.44      713.75     11.41 o 
   5  -4   7      343.11      351.66      7.37 o 
   6  -4   7      454.15      465.71     10.11 o 
   7  -4   7        2.73       10.89      2.32 o 
   8  -4   7      130.16      133.12      4.91 o 
   9  -4   7      185.60      195.33      7.42 o 
  -7  -3   7      198.54      186.18      5.58 o 
  -6  -3   7       62.32       58.29      2.54 o 
  -5  -3   7      171.22      166.66      4.15 o 
  -4  -3   7      166.61      172.62      6.62 o 
  -3  -3   7     2760.55     2752.97     38.62 o 
  -2  -3   7     2448.51     2452.79     34.40 o 
  -1  -3   7      220.01      223.38      4.53 o 
   1  -3   7     2467.68     2522.74     34.66 o 
   2  -3   7     5878.75     5895.85    103.38 o 
   3  -3   7     1115.44     1116.80     15.34 o 
   4  -3   7       18.99       24.05      1.27 o 
   5  -3   7      486.82      482.00      8.98 o 
   6  -3   7     1617.15     1619.58     28.11 o 
   7  -3   7      779.37      780.29     15.40 o 
   8  -3   7        1.19        1.96      1.44 o 
   9  -3   7       61.71       62.39      4.19 o 
  -7  -2   7      301.79      320.99      8.90 o 
  -6  -2   7      222.54      225.58      7.46 o 
  -5  -2   7      814.23      816.03     14.96 o 
  -4  -2   7     1474.11     1461.50     21.29 o 
  -3  -2   7        9.11       13.69      1.77 o 
  -2  -2   7     2927.17     2993.05     37.25 o 
  -1  -2   7     2798.65     2901.04     42.41 o 
   0  -2   7     3720.97     3907.14     48.37 o 
   1  -2   7      912.40      886.61     11.94 o 
   2  -2   7      635.64      656.90     10.00 o 
   3  -2   7     3407.08     3552.85     41.74 o 
   4  -2   7      854.47      841.99     11.06 o 
   5  -2   7      897.47      914.55     26.80 o 
   6  -2   7      247.68      241.64      6.28 o 
   7  -2   7      608.71      610.47     12.63 o 
   8  -2   7      673.27      669.43     14.00 o 
  -8  -1   7      530.31      529.46     28.00 o 
  -7  -1   7       80.84       79.80      3.89 o 
  -6  -1   7       12.87       16.59      1.94 o 
  -5  -1   7       43.89       47.83      2.30 o 
  -4  -1   7     1112.54     1156.13     16.93 o 
  -3  -1   7     3588.75     3632.25     41.73 o 
  -2  -1   7      966.39     1001.43     13.28 o 
  -1  -1   7      125.42      116.95      2.84 o 
   0  -1   7     1271.12     1315.79     17.05 o 
   1  -1   7     5865.70     6108.17     75.69 o 
   2  -1   7     4227.77     4331.15     48.80 o 
   3  -1   7       85.35       92.76      1.78 o 
   4  -1   7      861.52      872.88     13.93 o 
   5  -1   7      995.85     1019.18     16.34 o 
   6  -1   7     1110.07     1126.42     18.16 o 
   7  -1   7      501.85      491.63     10.76 o 
   8  -1   7       77.41       84.56      3.92 o 
  -8   0   7        5.15        6.12      2.45 o 
  -7   0   7      960.83      991.54     20.31 o 
  -6   0   7      648.21      658.27     11.80 o 
  -5   0   7      629.42      706.45     14.46 o 
  -4   0   7      125.53      123.35      3.20 o 
  -3   0   7     1475.24     1505.51     18.35 o 
  -2   0   7     3846.43     3903.78     48.59 o 
  -1   0   7      871.42      855.84     13.36 o 
   0   0   7      364.40      349.55      5.18 o 
   1   0   7      553.88      616.82      7.58 o 
   2   0   7     3476.98     3492.12     42.65 o 
   3   0   7     3497.73     3598.87     53.78 o 
   4   0   7       61.90       60.54      3.12 o 
   5   0   7       13.19       14.49      1.52 o 
   6   0   7      380.42      386.72      7.78 o 
   7   0   7     1062.68     1069.26     19.96 o 
   8   0   7      429.60      429.41     10.24 o 
  -9   1   7       95.63      107.85      7.34 o 
  -8   1   7      196.98      199.64      9.79 o 
  -7   1   7        5.73        8.73      1.67 o 
  -6   1   7      114.14      112.91      7.50 o 
  -5   1   7      818.00      843.50     12.04 o 
  -4   1   7     3292.75     3452.44     39.87 o 
  -3   1   7     3069.14     3210.21     34.54 o 
  -2   1   7       21.54       15.52      0.78 o 
  -1   1   7     1743.16     1809.84     22.02 o 
   0   1   7     2351.73     2285.14     26.85 o 
   1   1   7     4363.94     4310.10     54.69 o 
   2   1   7      480.52      480.73     17.14 o 
   3   1   7     1720.26     1719.11     25.40 o 
   4   1   7     1794.13     1815.48     27.04 o 
   5   1   7     1336.92     1278.74     20.07 o 
   6   1   7      520.58      499.83      9.48 o 
   7   1   7        1.71        2.36      1.14 o 
  -9   2   7        0.05        0.00      2.14 o 
  -7   2   7      882.36      888.21     25.09 o 
  -6   2   7      160.18      153.99      3.47 o 
  -5   2   7      112.00      124.33      3.01 o 
  -4   2   7      104.45      103.86      2.56 o 
  -3   2   7     3662.21     3564.93     46.61 o 
  -2   2   7     2224.80     2193.15     26.51 o 
  -1   2   7       68.55       66.28      2.36 o 
   0   2   7       95.28      115.02      2.70 o 
   1   2   7      895.71      896.04     13.64 o 
   2   2   7     1400.01     1408.57     23.38 o 
   3   2   7      190.45      216.74      4.61 o 
   4   2   7      416.83      421.01      7.88 o 
   5   2   7      267.49      278.10      6.04 o 
   6   2   7      675.89      656.86     11.81 o 
   7   2   7      602.69      585.89     11.19 o 
  -9   3   7      251.81      252.42     11.93 o 
  -8   3   7      107.65      108.16      7.04 o 
  -7   3   7      571.88      566.82      9.18 o 
  -6   3   7      861.58      845.49     12.37 o 
  -5   3   7     1391.54     1410.90     18.08 o 
  -4   3   7     2198.22     2305.63     30.94 o 
  -3   3   7      154.53      165.01      3.69 o 
  -2   3   7     2232.92     2203.89     33.73 o 
  -1   3   7     4328.98     4400.61     60.60 o 
   0   3   7     2453.07     2354.50     41.87 o 
   1   3   7     1089.77     1094.38     18.81 o 
   2   3   7      705.88      693.91     11.19 o 
   3   3   7     2629.38     2521.04     40.94 o 
   4   3   7      809.07      779.26     13.04 o 
   5   3   7      202.11      193.56      4.88 o 
   6   3   7        0.68        1.26      1.03 o 
  -9   4   7       64.02       60.89      5.66 o 
  -8   4   7      782.97      790.71     16.23 o 
  -7   4   7      490.97      473.69     10.33 o 
  -6   4   7       11.57       12.89      1.75 o 
  -5   4   7      308.92      300.66      5.40 o 
  -4   4   7      927.27      913.31     13.31 o 
  -3   4   7     4146.19     4132.77     67.03 o 
  -2   4   7      293.46      298.55      7.88 o 
  -1   4   7       38.30       36.31      1.74 o 
   0   4   7      279.74      306.44      7.08 o 
   1   4   7     1073.19     1050.24     20.16 o 
   2   4   7     1094.95     1056.53     20.54 o 
   3   4   7       19.81       23.58      1.58 o 
   4   4   7      450.58      432.92      8.34 o 
   5   4   7      112.02       99.52      3.44 o 
  -9   5   7       66.17       67.77      3.73 o 
  -8   5   7       51.92       51.39      3.25 o 
  -7   5   7      908.09      902.38     15.52 o 
  -6   5   7      798.27      791.66     13.71 o 
  -5   5   7      505.86      489.56      9.13 o 
  -4   5   7       71.42       72.61      3.09 o 
  -3   5   7     1066.22     1054.31     19.20 o 
  -2   5   7     3920.10     3941.48     65.32 o 
  -1   5   7     1798.83     1859.98     51.63 o 
   0   5   7       75.35       75.22      2.92 o 
   1   5   7        4.98        6.70      1.12 o 
   2   5   7     1659.83     1640.50     30.75 o 
   3   5   7     1626.85     1597.68     30.39 o 
   4   5   7       75.52       69.90      3.46 o 
  -8   6   7      446.05      453.17      9.55 o 
  -7   6   7        2.55        7.66      2.23 o 
  -6   6   7      201.86      200.28      5.20 o 
  -5   6   7      903.11      881.99     14.98 o 
  -4   6   7      996.34      968.82     17.51 o 
  -3   6   7     1213.84     1215.61     27.45 o 
  -2   6   7      380.44      370.83     10.50 o 
  -1   6   7      936.97      915.91     22.23 o 
   0   6   7     1256.65     1245.54     29.26 o 
   1   6   7      656.82      641.99     13.63 o 
   2   6   7      175.66      183.81      5.68 o 
   3   6   7      239.57      230.37      7.54 o 
  -8   7   7      436.27      414.22     12.78 o 
  -7   7   7      786.18      771.08     16.54 o 
  -6   7   7       64.21       62.65      2.83 o 
  -5   7   7       71.25       65.10      3.70 o 
  -4   7   7       69.84       68.18      2.67 o 
  -3   7   7     1567.26     1540.77     28.85 o 
  -2   7   7     1243.87     1235.14     29.15 o 
  -1   7   7       30.91       33.06      4.36 o 
   0   7   7      171.07      185.26      6.72 o 
   1   7   7      509.51      523.41     14.45 o 
   2   7   7     1162.15     1163.82     23.22 o 
  -7   8   7      394.85      375.69     11.67 o 
  -6   8   7      607.50      585.50     11.42 o 
  -5   8   7      283.88      278.82      6.59 o 
  -4   8   7       87.53       85.42      4.44 o 
  -3   8   7       29.56       34.43      2.26 o 
  -2   8   7     1439.09     1408.20     28.49 o 
  -1   8   7      610.69      617.48     16.44 o 
   0   8   7      220.39      211.93      7.50 o 
   1  -9   8      177.96      188.28      6.01 o 
   2  -9   8       25.59       25.26      2.94 o 
   3  -9   8        1.46        2.57      2.22 o 
   4  -9   8      654.53      640.73     17.29 o 
   5  -9   8      427.50      431.47      8.96 o 
  -1  -8   8      211.78      196.89      5.33 o 
   0  -8   8      205.34      208.57      6.13 o 
   1  -8   8      708.42      678.96     17.68 o 
   2  -8   8      350.28      330.56     10.45 o 
   3  -8   8      463.89      435.55     12.67 o 
   4  -8   8      153.45      147.32      4.32 o 
   5  -8   8      375.78      374.97      7.86 o 
   6  -8   8      859.62      835.18     14.41 o 
   7  -8   8       23.59       27.64      2.40 o 
  -3  -7   8        0.03        2.02      1.35 o 
  -2  -7   8      259.42      273.69      7.68 o 
  -1  -7   8     1062.27     1068.62     25.03 o 
   0  -7   8      583.41      598.95     12.11 o 
   1  -7   8       45.63       41.61      4.90 o 
   2  -7   8      775.88      734.87     18.16 o 
   3  -7   8      280.38      277.84      7.04 o 
   4  -7   8     1052.43     1038.43     16.50 o 
   5  -7   8      180.47      181.39      4.80 o 
   6  -7   8        7.08        8.33      1.36 o 
   7  -7   8      399.90      392.44      8.22 o 
  -4  -6   8      720.58      715.69     17.86 o 
  -3  -6   8      167.01      145.39      4.21 o 
  -2  -6   8      470.26      436.69      8.41 o 
  -1  -6   8        5.07        6.31      1.08 o 
   0  -6   8     1295.22     1257.94     39.55 o 
   1  -6   8     1133.66     1095.51     24.89 o 
   2  -6   8      784.74      748.67     14.66 o 
   3  -6   8       62.00       68.40      2.57 o 
   4  -6   8      735.71      712.92     11.87 o 
   5  -6   8     1265.06     1245.33     19.16 o 
   6  -6   8      910.18      901.72     14.81 o 
   7  -6   8      129.71      133.58      4.16 o 
   8  -6   8       29.60       28.45      2.98 o 
  -5  -5   8      502.34      472.27      9.14 o 
  -4  -5   8       48.33       51.64      2.54 o 
  -3  -5   8      441.77      459.05      8.89 o 
  -2  -5   8      554.61      570.88     17.66 o 
  -1  -5   8     1101.73     1068.21     16.57 o 
   0  -5   8       17.14       11.78      2.29 o 
   1  -5   8      492.33      494.12     10.18 o 
   2  -5   8      319.25      315.53      6.06 o 
   3  -5   8       83.13       82.56      2.70 o 
   4  -5   8     1252.57     1240.12     18.74 o 
   5  -5   8      723.63      733.66     12.17 o 
   6  -5   8      602.47      598.33     10.51 o 
   7  -5   8      367.95      361.38      8.98 o 
   8  -5   8      218.79      229.21      6.98 o 
  -6  -4   8      174.63      181.43      8.52 o 
  -5  -4   8      626.68      603.32     13.25 o 
  -4  -4   8     1269.18     1227.17     18.90 o 
  -3  -4   8      238.98      226.99      5.04 o 
  -2  -4   8       34.62       31.63      1.72 o 
  -1  -4   8     1061.69     1078.21     22.68 o 
   0  -4   8     5157.04     5087.98    104.17 o 
   1  -4   8      600.46      623.31     10.02 o 
   2  -4   8       64.65       63.62      2.14 o 
   3  -4   8      160.70      165.21      3.84 o 
   4  -4   8     1268.77     1271.02     18.92 o 
   5  -4   8     2827.14     2817.73     39.39 o 
   6  -4   8      286.34      281.74      7.25 o 
   7  -4   8      290.14      278.63      7.45 o 
   8  -4   8      196.66      194.60      6.19 o 
  -7  -3   8      324.98      332.58     14.23 o 
  -6  -3   8      717.03      699.79     13.50 o 
  -5  -3   8       42.88       52.91      2.78 o 
  -4  -3   8      865.42      860.95     18.39 o 
  -3  -3   8     1019.30      991.59     18.99 o 
  -2  -3   8     1017.53     1067.39     16.11 o 
  -1  -3   8     1133.87     1192.35     24.70 o 
   0  -3   8       65.35       70.49      2.60 o 
   1  -3   8     1016.01     1013.31     15.03 o 
   2  -3   8     1342.02     1376.30     19.83 o 
   3  -3   8       47.67       45.32      1.68 o 
   4  -3   8      149.59      150.52      3.34 o 
   5  -3   8      676.00      699.05     13.59 o 
   6  -3   8      416.07      416.64      9.36 o 
   7  -3   8      514.38      510.81     11.26 o 
   8  -3   8       72.00       78.79      3.89 o 
  -7  -2   8        7.50        6.49      1.87 o 
  -6  -2   8      864.30      880.76     18.59 o 
  -5  -2   8     1675.91     1696.93     27.91 o 
  -4  -2   8      297.37      289.35      5.60 o 
  -3  -2   8      397.64      423.53      9.89 o 
  -2  -2   8     1167.16     1133.72     16.42 o 
  -1  -2   8     3259.35     3370.76     70.16 o 
   0  -2   8     3038.25     3081.42     45.05 o 
   1  -2   8        1.59        7.65      1.06 o 
   2  -2   8      154.65      160.78      3.16 o 
   3  -2   8     2416.14     2478.51     29.79 o 
   4  -2   8     2462.76     2533.61     48.56 o 
   5  -2   8      281.05      293.50      9.47 o 
   6  -2   8      271.24      276.69      7.02 o 
   7  -2   8      514.80      494.33     10.94 o 
   8  -2   8      322.40      321.04      8.44 o 
  -8  -1   8      236.96      253.34     11.93 o 
  -7  -1   8      110.20      103.72      6.73 o 
  -6  -1   8      184.48      186.66      5.84 o 
  -5  -1   8      811.14      853.10     17.42 o 
  -4  -1   8     2819.95     2856.03     39.68 o 
  -3  -1   8     1328.13     1430.89     20.34 o 
  -2  -1   8      570.09      577.13      8.26 o 
  -1  -1   8       90.74      105.46      2.81 o 
   0  -1   8     4287.22     4452.72     55.19 o 
   1  -1   8     1641.34     1763.16     22.60 o 
   2  -1   8      309.83      309.47      4.98 o 
   3  -1   8       91.14       90.42      2.63 o 
   4  -1   8        4.75        4.80      1.16 o 
   5  -1   8     2804.38     2788.60     40.89 o 
   6  -1   8      561.49      563.65     11.71 o 
   7  -1   8       40.29       40.98      2.73 o 
   8  -1   8       12.38       12.27      1.81 o 
  -8   0   8      225.97      226.87     10.86 o 
  -7   0   8      183.79      174.55      8.87 o 
  -6   0   8     1055.64     1072.27     22.98 o 
  -5   0   8      532.26      520.75     17.44 o 
  -4   0   8      128.47      129.75      5.99 o 
  -3   0   8     1520.98     1544.64     18.94 o 
  -2   0   8     1581.46     1620.24     19.61 o 
  -1   0   8     2708.72     2838.58     41.46 o 
   0   0   8      967.29     1016.55     13.39 o 
   1   0   8     2889.90     2926.07     36.44 o 
   2   0   8     1981.07     2017.57     29.38 o 
   3   0   8     1076.49     1144.81     17.58 o 
   4   0   8      817.11      824.80     15.13 o 
   5   0   8       23.96       26.09      2.92 o 
   6   0   8      821.15      844.49     14.43 o 
   7   0   8      621.33      591.17     12.63 o 
  -8   1   8      130.86      115.65      7.34 o 
  -7   1   8       17.09       16.17      3.29 o 
  -6   1   8      211.79      221.04      6.87 o 
  -5   1   8     2308.89     2397.89     32.59 o 
  -4   1   8     1701.66     1691.35     23.24 o 
  -3   1   8       11.86       15.46      1.29 o 
  -2   1   8      533.86      555.92      7.59 o 
  -1   1   8     2162.38     2230.61     27.02 o 
   0   1   8     3329.93     3280.05     38.60 o 
   1   1   8     1096.14     1121.31     16.77 o 
   2   1   8      116.90      144.13      3.33 o 
   3   1   8     1065.98     1018.60     15.89 o 
   4   1   8     1056.54     1063.95     16.82 o 
   5   1   8     1762.45     1732.90     26.48 o 
   6   1   8      126.18      128.87      4.00 o 
   7   1   8       53.75       63.37      2.92 o 
  -8   2   8      353.29      306.57     13.00 o 
  -7   2   8      391.03      383.00     11.78 o 
  -6   2   8     1187.79     1218.07     16.95 o 
  -5   2   8       35.22       39.84      1.94 o 
  -4   2   8      972.93      942.09     13.65 o 
  -3   2   8     1598.19     1574.62     21.38 o 
  -2   2   8     1293.56     1296.26     20.59 o 
  -1   2   8      568.54      585.21      8.88 o 
   0   2   8      375.72      370.67      8.14 o 
   1   2   8     3160.94     3178.47     56.08 o 
   2   2   8     1233.58     1284.31     19.37 o 
   3   2   8      894.94      824.33     13.32 o 
   4   2   8       37.34       39.72      3.09 o 
   5   2   8      617.64      576.37     10.46 o 
   6   2   8     1081.02     1056.46     17.59 o 
  -8   3   8       22.08       21.11      3.52 o 
  -7   3   8       60.41       60.56      2.33 o 
  -6   3   8      784.34      774.33     11.59 o 
  -5   3   8     1836.75     1807.54     23.98 o 
  -4   3   8      122.66      120.49      3.43 o 
  -3   3   8     1049.35     1047.11     17.24 o 
  -2   3   8      485.35      492.26      8.83 o 
  -1   3   8     1417.26     1368.33     31.23 o 
   0   3   8      462.11      461.80      9.88 o 
   1   3   8      411.95      384.56      8.74 o 
   2   3   8     1662.67     1685.32     31.27 o 
   3   3   8      771.25      778.16     16.10 o 
   4   3   8      937.35      901.85     14.83 o 
   5   3   8      368.85      345.06      7.30 o 
   6   3   8       83.21       88.09      3.44 o 
  -8   4   8      483.77      464.70     10.93 o 
  -7   4   8      255.00      241.90      5.85 o 
  -6   4   8      262.95      254.85      8.74 o 
  -5   4   8      378.77      373.24      7.40 o 
  -4   4   8     2776.13     2730.65     50.48 o 
  -3   4   8     1707.26     1697.10     29.44 o 
  -2   4   8      262.02      269.44      6.22 o 
  -1   4   8        0.93        2.79      1.13 o 
   0   4   8     1515.52     1466.29     27.24 o 
   1   4   8     2584.67     2507.14     45.23 o 
   2   4   8      172.56      169.51      5.15 o 
   3   4   8        2.44        5.08      1.92 o 
   4   4   8      204.74      202.60      6.30 o 
   5   4   8     1107.72     1104.58     22.68 o 
  -8   5   8      344.88      337.52      7.72 o 
  -7   5   8      378.10      364.76      7.88 o 
  -6   5   8      793.06      777.38     13.61 o 
  -5   5   8      445.71      430.50      8.37 o 
  -4   5   8       74.45       67.14      2.86 o 
  -3   5   8      874.70      843.27     15.95 o 
  -2   5   8      309.58      313.13      9.43 o 
  -1   5   8      516.21      505.09     13.62 o 
   0   5   8        1.46        2.80      2.45 o 
   1   5   8      609.15      605.93     12.98 o 
   2   5   8      833.71      795.97     16.58 o 
   3   5   8      122.88       97.36      4.06 o 
   4   5   8      155.37      139.70      7.33 o 
  -8   6   8      142.73      134.78      4.51 o 
  -7   6   8        4.71        5.05      1.32 o 
  -6   6   8      214.74      204.54      5.38 o 
  -5   6   8     1832.98     1796.80     27.92 o 
  -4   6   8     1626.44     1597.35     31.24 o 
  -3   6   8       77.56       80.26      5.58 o 
  -2   6   8       77.83       82.35      5.66 o 
  -1   6   8      463.65      464.56     12.90 o 
   0   6   8     1834.34     1804.41     41.31 o 
   1   6   8      664.42      657.52     17.41 o 
   2   6   8       64.40       76.64      3.51 o 
   3   6   8      308.45      312.21      8.52 o 
  -7   7   8      225.02      229.47      7.02 o 
  -6   7   8      351.52      337.92      7.61 o 
  -5   7   8        3.76        6.36      1.68 o 
  -4   7   8     1041.21      988.47     19.93 o 
  -3   7   8     1120.80     1079.22     26.18 o 
  -2   7   8      181.23      184.70      6.80 o 
  -1   7   8       99.95       97.48      4.63 o 
   0   7   8       64.20       61.73      3.67 o 
   1   7   8      607.17      576.04     15.93 o 
  -5   8   8      660.84      614.53     23.25 o 
  -4   8   8      151.70      147.38      5.15 o 
  -3   8   8      240.22      240.00      6.93 o 
  -2   8   8      560.55      564.15     15.46 o 
  -1   8   8      603.94      603.44     16.48 o 
   0  -8   9       14.72       16.20      2.28 o 
   1  -8   9       98.30       96.78      5.31 o 
   2  -8   9      892.01      824.36     20.62 o 
   3  -8   9      181.21      186.46      7.73 o 
   4  -8   9        7.91        8.28      1.73 o 
   5  -8   9       52.09       50.18      2.74 o 
   6  -8   9      395.31      392.17      8.41 o 
  -2  -7   9      523.63      530.51     11.28 o 
  -1  -7   9      689.02      677.68     17.99 o 
   0  -7   9       80.09       87.80      3.70 o 
   1  -7   9      244.95      225.97     14.61 o 
   2  -7   9      132.97      127.61      7.50 o 
   3  -7   9     1177.42     1151.32     18.07 o 
   4  -7   9      993.27      977.67     15.87 o 
   5  -7   9        5.82        8.21      1.42 o 
   6  -7   9       96.32       98.84      3.66 o 
   7  -7   9      611.72      621.33     13.01 o 
  -3  -6   9      398.06      396.49     11.42 o 
  -2  -6   9       39.05       44.36      2.32 o 
  -1  -6   9      658.32      659.02     12.90 o 
   0  -6   9     1078.35      999.26     23.34 o 
   1  -6   9      403.87      411.12     11.60 o 
   2  -6   9      943.39      934.29     21.17 o 
   3  -6   9        6.80        5.68      1.08 o 
   4  -6   9      786.29      782.25     12.99 o 
   5  -6   9      970.41      952.42     15.45 o 
   6  -6   9      329.17      338.51      7.22 o 
   7  -6   9      198.84      203.59      6.50 o 
  -4  -5   9       29.94       27.87      1.93 o 
  -3  -5   9      190.67      200.25      6.85 o 
  -2  -5   9     1043.80     1032.64     19.12 o 
  -1  -5   9      431.61      419.91      8.89 o 
   0  -5   9       71.66       63.96      3.67 o 
   1  -5   9      138.83      134.95      4.47 o 
   2  -5   9     1878.80     1832.73     30.63 o 
   3  -5   9     1463.69     1436.05     21.29 o 
   4  -5   9      767.95      767.67     12.59 o 
   5  -5   9      102.04      101.35      4.97 o 
   6  -5   9      212.88      212.20      6.25 o 
   7  -5   9     1238.54     1264.41     23.54 o 
   8  -5   9      374.79      397.58     11.87 o 
  -5  -4   9      256.52      260.78      9.48 o 
  -4  -4   9      267.91      265.62      7.57 o 
  -3  -4   9       62.65       58.12      2.39 o 
  -2  -4   9      660.47      619.98     11.75 o 
  -1  -4   9      893.63      924.48     16.26 o 
   0  -4   9      267.41      262.20      6.85 o 
   1  -4   9       69.18       74.31      6.77 o 
   2  -4   9       78.07       77.33      2.53 o 
   3  -4   9     3166.99     3107.30     43.01 o 
   4  -4   9     1389.68     1374.47     20.38 o 
   5  -4   9      510.61      504.85      8.95 o 
   6  -4   9      138.05      148.91      4.97 o 
   7  -4   9       28.91       26.94      2.43 o 
   8  -4   9      579.41      571.22     15.07 o 
  -6  -3   9      182.37      172.90      6.12 o 
  -5  -3   9        8.91       16.69      1.71 o 
  -4  -3   9      118.82      129.07      5.67 o 
  -3  -3   9     1129.10     1151.94     17.48 o 
  -2  -3   9     2843.77     2725.48     43.00 o 
  -1  -3   9       49.36       43.95      2.25 o 
   0  -3   9      390.88      402.48      8.53 o 
   1  -3   9      500.79      516.43      8.58 o 
   2  -3   9     2651.44     2646.50     36.69 o 
   3  -3   9     1841.72     1874.45     26.68 o 
   4  -3   9      124.66      126.38      3.31 o 
   5  -3   9     1582.62     1521.12     26.51 o 
   6  -3   9      733.17      720.95     14.41 o 
   7  -3   9     1047.26     1040.60     19.77 o 
   8  -3   9       26.26       23.34      5.05 o 
  -7  -2   9      372.10      375.26     15.30 o 
  -6  -2   9      744.99      727.43     24.32 o 
  -5  -2   9      179.01      179.28      5.73 o 
  -4  -2   9       83.04       90.47      2.76 o 
  -3  -2   9       31.38       30.89      1.79 o 
  -2  -2   9      637.18      644.72     10.15 o 
  -1  -2   9     1133.43     1137.97     20.20 o 
   0  -2   9      250.71      269.89      6.23 o 
   1  -2   9      878.41      890.43     13.37 o 
   2  -2   9       60.70       70.50      2.23 o 
   3  -2   9     2238.97     2308.70     37.91 o 
   4  -2   9      741.17      744.64     14.09 o 
   5  -2   9       67.11       72.17      3.35 o 
   6  -2   9       59.73       50.68      2.84 o 
   7  -2   9      429.79      429.51     10.73 o 
  -7  -1   9      370.22      328.15     13.77 o 
  -6  -1   9      189.74      184.50      9.18 o 
  -5  -1   9      713.29      710.60     22.95 o 
  -4  -1   9     1505.98     1492.03     42.53 o 
  -3  -1   9      956.58     1028.58     15.15 o 
  -2  -1   9      735.55      751.72     11.41 o 
  -1  -1   9      605.68      620.28     10.45 o 
   0  -1   9      691.30      706.73      9.94 o 
   1  -1   9     3830.49     4001.80     49.70 o 
   2  -1   9     1205.28     1209.05     24.98 o 
   3  -1   9       82.48       75.13      3.86 o 
   4  -1   9     1745.80     1738.25     26.23 o 
   5  -1   9     1448.62     1430.83     25.01 o 
   6  -1   9      456.43      436.47      9.81 o 
   7  -1   9      152.05      156.82      5.30 o 
  -7   0   9      858.01      856.08     27.54 o 
  -6   0   9      847.94      859.87     19.20 o 
  -5   0   9       46.34       50.79      4.44 o 
  -4   0   9        1.65        3.27      1.13 o 
  -3   0   9      970.54      982.96     16.44 o 
  -2   0   9     3379.52     3494.47     47.27 o 
  -1   0   9       88.75       98.88      2.89 o 
   0   0   9        0.22        2.86      1.70 o 
   1   0   9      106.97      133.43      3.14 o 
   2   0   9      619.24      690.73     17.56 o 
   3   0   9     3554.61     3497.88     50.04 o 
   4   0   9       43.62       57.89      2.89 o 
   5   0   9      227.15      233.04      8.40 o 
   6   0   9      400.83      398.66      9.29 o 
   7   0   9      639.65      651.83     13.82 o 
  -8   1   9       96.71       85.82      6.43 o 
  -7   1   9        1.23        0.61      1.84 o 
  -6   1   9     1099.45     1142.61     24.18 o 
  -5   1   9      563.30      566.24      8.80 o 
  -4   1   9      620.86      636.23     10.54 o 
  -3   1   9      346.81      364.48      6.15 o 
  -2   1   9        1.89        9.89      1.68 o 
  -1   1   9     6246.69     6127.86    125.64 o 
   0   1   9      943.42      948.74     18.26 o 
   1   1   9      574.60      584.02     12.21 o 
   2   1   9       52.91       48.97      3.08 o 
   3   1   9      560.64      574.18      9.86 o 
   4   1   9     2434.08     2395.71     35.34 o 
   5   1   9      618.86      589.98     10.75 o 
   6   1   9       83.16       94.22      4.13 o 
  -8   2   9      318.09      307.34     13.31 o 
  -7   2   9      945.00      923.24     28.91 o 
  -6   2   9       92.45       86.30      3.51 o 
  -5   2   9      681.10      668.42     11.52 o 
  -4   2   9     1075.51     1067.95     17.84 o 
  -3   2   9     1100.63     1099.99     18.09 o 
  -2   2   9     1514.02     1503.26     26.15 o 
  -1   2   9       13.26       17.62      1.35 o 
   0   2   9     1091.68     1107.50     21.06 o 
   1   2   9     2561.66     2400.77     43.28 o 
   2   2   9     1157.07     1123.89     21.83 o 
   3   2   9      986.93      992.13     19.92 o 
   4   2   9      152.33      150.63      5.17 o 
   5   2   9      640.44      646.02     14.57 o 
   6   2   9      221.31      206.87      6.86 o 
  -8   3   9       42.55       39.93      4.74 o 
  -7   3   9      106.36      112.44      5.40 o 
  -6   3   9      865.59      867.42     14.74 o 
  -5   3   9      199.98      187.78      4.63 o 
  -4   3   9      252.01      258.86      6.76 o 
  -3   3   9      273.49      275.68      9.34 o 
  -2   3   9      771.46      771.56     18.84 o 
  -1   3   9     2445.07     2472.01     54.52 o 
   0   3   9      215.12      216.37      5.82 o 
   1   3   9      149.30      123.33      4.10 o 
   2   3   9      544.03      517.06     11.54 o 
   3   3   9     1836.30     1711.67     32.32 o 
   4   3   9     1197.19     1164.50     23.36 o 
   5   3   9        6.43        6.57      2.41 o 
  -8   4   9      349.58      351.91     11.30 o 
  -7   4   9      249.31      239.03      5.91 o 
  -6   4   9      325.06      314.32      6.88 o 
  -5   4   9     1031.96      981.33     16.16 o 
  -4   4   9      291.15      275.08      6.78 o 
  -3   4   9      595.91      598.54     17.72 o 
  -2   4   9        4.17       10.56      2.60 o 
  -1   4   9     2311.90     2169.96     78.48 o 
   0   4   9     1851.63     1845.97     41.98 o 
   1   4   9      855.88      874.04     17.69 o 
   2   4   9      441.53      421.56     10.06 o 
   3   4   9        0.29        1.24      2.45 o 
   4   4   9      785.86      739.33     16.25 o 
  -7   5   9      463.31      455.65      9.35 o 
  -6   5   9     1210.62     1185.85     19.53 o 
  -5   5   9       27.53       26.11      1.82 o 
  -4   5   9        2.00        4.69      1.18 o 
  -3   5   9      162.40      166.77      6.29 o 
  -2   5   9     1094.14     1054.00     25.47 o 
  -1   5   9     1207.80     1165.99     32.43 o 
   0   5   9      157.42      154.07      6.14 o 
   1   5   9      297.12      280.01      9.23 o 
   2   5   9      797.15      784.78     16.63 o 
   3   5   9     1226.62     1197.78     24.11 o 
  -7   6   9        3.10        2.65      1.18 o 
  -6   6   9      342.96      346.56      7.70 o 
  -5   6   9      633.98      630.94     11.64 o 
  -4   6   9       37.37       40.73      5.58 o 
  -3   6   9        0.44        0.83      1.35 o 
  -2   6   9      282.06      286.01      9.19 o 
  -1   6   9     1184.19     1183.10     28.56 o 
   0   6   9      560.93      529.95     14.85 o 
   1   6   9       11.88       10.55      4.28 o 
   2   6   9        4.11        7.11      2.06 o 
  -6   7   9      149.81      144.53      7.80 o 
  -5   7   9       59.38       61.18      3.33 o 
  -4   7   9      170.96      168.53      5.66 o 
  -3   7   9      597.48      591.84     16.20 o 
  -2   7   9      751.43      727.06     19.06 o 
  -1   7   9       24.52       29.48      2.76 o 
   0   7   9      501.06      502.69     14.54 o 
   1  -8  10      862.46      852.16     21.62 o 
   2  -8  10      766.89      723.69     18.94 o 
   3  -8  10       18.32       17.59      2.53 o 
   4  -8  10       29.82       33.51      2.59 o 
  -1  -7  10      138.25      128.05      4.80 o 
   0  -7  10      558.33      536.51     12.69 o 
   1  -7  10       22.12       16.02      2.42 o 
   2  -7  10      330.77      299.03      9.77 o 
   3  -7  10      454.85      446.17     12.90 o 
   4  -7  10      316.14      313.12      6.89 o 
   5  -7  10       68.64       71.70      3.12 o 
   6  -7  10      267.79      272.68      6.56 o 
  -3  -6  10      235.92      239.06      5.98 o 
  -2  -6  10        0.02       -0.06      1.02 o 
  -1  -6  10        5.13        9.86      1.57 o 
   0  -6  10      879.64      836.77     17.77 o 
   1  -6  10     1370.51     1281.34     29.00 o 
   2  -6  10      175.28      167.58      6.54 o 
   3  -6  10      220.05      210.21      5.07 o 
   4  -6  10      171.47      165.08      4.49 o 
   5  -6  10     1514.22     1518.63     23.02 o 
   6  -6  10      635.52      674.29     17.32 o 
  -4  -5  10      130.53      137.90      7.48 o 
  -3  -5  10      789.34      802.44     29.26 o 
  -2  -5  10      943.44      886.58     22.58 o 
  -1  -5  10      146.21      168.50      6.04 o 
   0  -5  10      257.14      243.56      8.10 o 
   1  -5  10     1216.49     1162.68     26.21 o 
   2  -5  10     1713.84     1680.09     24.59 o 
   3  -5  10      630.09      618.51     10.61 o 
   4  -5  10       22.07       21.38      1.64 o 
   5  -5  10        6.35        6.82      1.21 o 
   6  -5  10      819.67      819.25     16.45 o 
   7  -5  10      669.21      680.87     17.16 o 
  -5  -4  10      252.83      278.60      8.34 o 
  -4  -4  10      354.43      352.28      8.21 o 
  -3  -4  10       12.77       13.73      1.57 o 
  -2  -4  10      156.57      163.90      5.78 o 
  -1  -4  10      587.75      586.02     12.02 o 
   0  -4  10     1943.10     1866.86     39.52 o 
   1  -4  10      697.08      699.52     13.73 o 
   2  -4  10        3.65        2.82      0.80 o 
   3  -4  10     1474.26     1443.31     21.28 o 
   4  -4  10      766.25      767.04     12.50 o 
   5  -4  10     1052.72     1093.95     20.23 o 
   6  -4  10       38.53       42.13      2.85 o 
   7  -4  10      268.34      290.96      9.37 o 
  -5  -3  10       22.41       27.23      4.28 o 
  -4  -3  10     1188.31     1148.75     23.04 o 
  -3  -3  10      482.51      509.84     10.09 o 
  -2  -3  10      116.13      122.48      4.77 o 
  -1  -3  10      158.88      164.60      4.37 o 
   0  -3  10      545.00      557.72     11.27 o 
   1  -3  10     5133.43     5172.43     82.07 o 
   2  -3  10      921.45      906.15     13.96 o 
   3  -3  10       76.77       84.46      2.67 o 
   4  -3  10      181.16      169.93      5.34 o 
   5  -3  10      740.54      715.30     14.18 o 
   6  -3  10     1118.58     1101.54     21.58 o 
   7  -3  10      161.61      166.06      5.67 o 
  -6  -2  10       57.61       52.32      5.20 o 
  -5  -2  10      734.99      702.49     23.56 o 
  -4  -2  10      498.93      474.09     17.29 o 
  -3  -2  10      533.50      521.63     13.27 o 
  -2  -2  10      649.42      683.91     12.33 o 
  -1  -2  10      601.35      624.30     12.19 o 
   0  -2  10     1837.51     1869.17     31.94 o 
   1  -2  10        1.56        4.01      0.81 o 
   2  -2  10     1799.16     1824.18     25.91 o 
   3  -2  10     2453.17     2432.92     40.11 o 
   4  -2  10      580.54      593.17     12.28 o 
   5  -2  10      372.15      374.55      8.70 o 
   6  -2  10      301.57      311.98      7.87 o 
   7  -2  10      830.30      849.35     20.02 o 
  -7  -1  10        1.58        3.82      2.60 o 
  -6  -1  10       17.79       16.52      3.37 o 
  -5  -1  10       25.07       25.24      3.52 o 
  -4  -1  10      859.86      868.32     26.92 o 
  -3  -1  10      270.22      259.00     10.71 o 
  -2  -1  10      174.59      176.95      4.79 o 
  -1  -1  10     2080.70     2151.57     36.39 o 
   0  -1  10      594.71      625.72     10.78 o 
   1  -1  10     2764.48     2914.65     36.89 o 
   2  -1  10        8.36       17.78      1.46 o 
   3  -1  10      517.25      489.15      8.88 o 
   4  -1  10      770.25      718.79     13.77 o 
   5  -1  10     1004.06     1035.88     19.18 o 
   6  -1  10      728.42      731.64     14.74 o 
   7  -1  10        1.58        1.91      2.07 o 
  -7   0  10      520.24      511.26     18.82 o 
  -6   0  10      454.26      440.62     15.68 o 
  -5   0  10      173.55      195.88      7.65 o 
  -4   0  10        6.01       10.40      2.29 o 
  -3   0  10     1018.02     1003.49     21.69 o 
  -2   0  10     1156.45     1176.97     19.32 o 
  -1   0  10     1409.10     1468.96     22.60 o 
   0   0  10       14.80       19.87      1.55 o 
   1   0  10     1732.09     1717.85     31.86 o 
   2   0  10     2816.87     2829.14     50.90 o 
   3   0  10     1208.31     1174.05     23.07 o 
   4   0  10        4.33        5.58      1.06 o 
   5   0  10       26.50       25.48      1.89 o 
   6   0  10      499.81      493.69     10.93 o 
  -7   1  10       50.64       56.60      5.35 o 
  -6   1  10       88.41       96.07      6.43 o 
  -5   1  10      996.78      967.00     29.22 o 
  -4   1  10      930.55      960.52     18.01 o 
  -3   1  10      203.88      219.36      5.13 o 
  -2   1  10      281.37      284.22      6.63 o 
  -1   1  10      787.03      808.62     15.00 o 
   0   1  10     1063.86     1078.78     20.76 o 
   1   1  10     1063.75     1055.65     20.56 o 
   2   1  10      671.88      587.05     12.77 o 
   3   1  10     1404.09     1419.17     27.27 o 
   4   1  10      760.76      738.71     15.98 o 
   5   1  10      521.37      529.40     12.71 o 
   6   1  10        6.06        8.79      1.90 o 
  -7   2  10       58.02       48.95      4.74 o 
  -6   2  10       59.16       56.60      4.90 o 
  -5   2  10        5.72        8.61      2.35 o 
  -4   2  10      687.39      675.50     13.40 o 
  -3   2  10     4133.81     4062.21     67.56 o 
  -2   2  10       63.62       71.79      3.96 o 
  -1   2  10        1.15        2.84      1.28 o 
   0   2  10      278.02      279.99     10.40 o 
   1   2  10     2310.45     2251.61     41.07 o 
   2   2  10     1656.11     1589.89     30.07 o 
   3   2  10       51.71       54.61      2.99 o 
   4   2  10      147.24      138.84      5.12 o 
   5   2  10      508.63      537.55     12.95 o 
  -7   3  10      898.81      874.90     28.15 o 
  -6   3  10      323.52      313.16      6.90 o 
  -5   3  10      352.35      339.01      7.06 o 
  -4   3  10      233.48      241.74      6.30 o 
  -3   3  10      382.85      372.84      8.31 o 
  -2   3  10     2355.09     2274.13     50.74 o 
  -1   3  10     1622.89     1551.51     35.87 o 
   0   3  10      318.64      324.26     10.10 o 
   1   3  10        0.45        3.51      2.63 o 
   2   3  10     1304.91     1242.01     24.31 o 
   3   3  10     1039.41     1028.07     20.95 o 
   4   3  10       98.19       89.25      4.27 o 
  -7   4  10        0.60        1.54      1.10 o 
  -6   4  10       12.89       19.61      2.71 o 
  -5   4  10      704.21      690.86     12.29 o 
  -4   4  10      443.12      436.55      9.69 o 
  -3   4  10      692.46      690.10     17.96 o 
  -2   4  10       54.50       55.40      3.44 o 
  -1   4  10      227.44      228.66      7.94 o 
   0   4  10     1447.53     1361.34     32.28 o 
   1   4  10     1721.32     1696.66     39.51 o 
   2   4  10      165.58      171.65      5.64 o 
   3   4  10      359.80      362.29      9.50 o 
  -7   5  10      439.81      428.67      9.05 o 
  -6   5  10       34.41       34.98      2.27 o 
  -5   5  10      133.71      129.64      4.92 o 
  -4   5  10      731.11      689.33     18.28 o 
  -3   5  10     2469.24     2426.32     54.52 o 
  -2   5  10     1082.01     1053.29     25.85 o 
  -1   5  10      154.87      164.82      6.60 o 
   0   5  10        0.45        1.41      1.46 o 
   1   5  10      581.30      568.96     16.00 o 
   2   5  10     1256.45     1187.61     29.47 o 
  -6   6  10        4.91        7.37      1.80 o 
  -5   6  10      131.07      134.01      4.99 o 
  -4   6  10      414.12      385.77     11.88 o 
  -3   6  10       61.28       58.32      3.71 o 
  -2   6  10     1001.02      994.84     35.19 o 
  -1   6  10      567.87      550.76     15.56 o 
   0   6  10      652.04      641.36     17.67 o 
   1   6  10      356.45      352.47     15.60 o 
  -4   7  10      571.88      541.71     21.26 o 
  -3   7  10      787.50      771.94     28.30 o 
  -2   7  10       93.58       84.60      5.97 o 
   0  -7  11       68.55       62.09      3.32 o 
   1  -7  11      122.33      121.63      5.94 o 
   2  -7  11      298.89      301.86     10.07 o 
   3  -7  11      860.41      843.05     21.09 o 
   4  -7  11      679.81      669.08     13.69 o 
  -2  -6  11       10.15       10.16      1.64 o 
  -1  -6  11      333.49      323.58      7.92 o 
   0  -6  11      925.70      903.66     24.37 o 
   1  -6  11       99.48       94.09      5.03 o 
   2  -6  11        5.71        7.89      3.60 o 
   3  -6  11      136.03      132.47      3.99 o 
   4  -6  11      793.78      817.93     13.82 o 
   5  -6  11      675.76      685.93     14.44 o 
  -3  -5  11      260.54      261.82      6.86 o 
  -2  -5  11      715.95      706.47     19.07 o 
  -1  -5  11      380.47      375.95     13.29 o 
   0  -5  11      141.75      145.76      6.08 o 
   1  -5  11      677.01      658.40     16.63 o 
   2  -5  11      721.94      707.68     11.85 o 
   3  -5  11      894.07      886.73     14.35 o 
   4  -5  11      109.67      118.51      3.65 o 
   5  -5  11      412.98      416.90      9.91 o 
   6  -5  11      315.61      320.21      8.46 o 
  -4  -4  11      188.27      167.06      9.64 o 
  -3  -4  11        4.44        5.31      1.89 o 
  -2  -4  11      174.52      183.12      9.81 o 
  -1  -4  11     1853.34     1870.53     40.79 o 
   0  -4  11      941.07      945.62     22.10 o 
   1  -4  11        7.91        8.97      1.45 o 
   2  -4  11       80.90       83.46      2.82 o 
   3  -4  11      572.01      577.97     10.00 o 
   4  -4  11     1210.12     1232.04     22.31 o 
   5  -4  11      380.08      390.70      9.35 o 
   6  -4  11       31.45       31.68      2.52 o 
  -5  -3  11      237.71      239.26     11.78 o 
  -4  -3  11      317.75      325.09     13.92 o 
  -3  -3  11      479.38      466.95     12.78 o 
  -2  -3  11      570.04      559.86     14.46 o 
  -1  -3  11        1.25        1.63      0.93 o 
   0  -3  11     1313.57     1324.59     23.78 o 
   1  -3  11     1495.06     1537.35     22.42 o 
   2  -3  11      421.44      449.80      8.08 o 
   3  -3  11      163.51      174.04      5.10 o 
   4  -3  11      123.06      131.78      5.53 o 
   5  -3  11     1024.72     1042.93     19.58 o 
   6  -3  11      368.53      375.98      9.22 o 
  -5  -2  11      125.69      129.73      8.11 o 
  -4  -2  11      100.74      106.17      7.19 o 
  -3  -2  11      836.86      831.61     26.31 o 
  -2  -2  11     1426.50     1434.75     31.10 o 
  -1  -2  11     2634.02     2726.49     45.87 o 
   0  -2  11       99.64      104.01      3.74 o 
   1  -2  11      490.16      492.61     10.35 o 
   2  -2  11      920.71      912.87     16.62 o 
   3  -2  11     1270.25     1268.90     22.41 o 
   4  -2  11      588.37      603.66     13.88 o 
   5  -2  11        4.81        4.32      1.26 o 
   6  -2  11      231.02      256.90      7.94 o 
  -6  -1  11        9.38        6.12      2.91 o 
  -5  -1  11      793.89      770.87     25.09 o 
  -4  -1  11      237.13      245.08     10.86 o 
  -3  -1  11      175.41      180.21      8.72 o 
  -2  -1  11       27.78       28.50      2.54 o 
  -1  -1  11      850.42      859.23     16.11 o 
   0  -1  11     2389.30     2521.52     42.39 o 
   1  -1  11      829.85      866.89     21.24 o 
   2  -1  11       86.27       90.01      4.70 o 
   3  -1  11       41.97       47.99      3.51 o 
   4  -1  11     1087.74     1086.93     26.86 o 
   5  -1  11     1188.39     1197.45     21.83 o 
   6  -1  11        5.62        4.19      1.53 o 
  -6   0  11      365.72      374.19     14.84 o 
  -5   0  11       64.94       66.09      5.51 o 
  -4   0  11      998.13      995.30     29.98 o 
  -3   0  11     1705.47     1701.37     35.14 o 
  -2   0  11      641.94      659.96     15.38 o 
  -1   0  11      567.47      618.13     12.29 o 
   0   0  11     1002.34      970.40     19.23 o 
   1   0  11     1856.96     1810.01     33.66 o 
   2   0  11      775.02      730.39     15.45 o 
   3   0  11      688.46      713.75     15.45 o 
   4   0  11      119.00      117.14      4.68 o 
   5   0  11      287.95      295.06     12.93 o 
  -6   1  11       62.89       72.97      5.66 o 
  -5   1  11      845.45      837.11     26.31 o 
  -4   1  11      161.31      160.27      5.83 o 
  -3   1  11       20.16       29.68      4.54 o 
  -2   1  11      452.46      462.50     12.63 o 
  -1   1  11     2052.61     2045.03     46.09 o 
   0   1  11     1734.11     1740.40     39.84 o 
   1   1  11       20.21       21.73      3.06 o 
   2   1  11      308.77      317.11      8.24 o 
   3   1  11      488.00      457.47     10.98 o 
   4   1  11      746.35      756.41     16.57 o 
   5   1  11      303.05      305.78      8.83 o 
  -7   2  11      284.06      262.36     11.93 o 
  -6   2  11       41.08       37.79      4.44 o 
  -5   2  11      779.49      761.31     15.25 o 
  -4   2  11      536.48      522.09     11.12 o 
  -3   2  11      585.37      576.07     11.81 o 
  -2   2  11       96.49       95.56      4.64 o 
  -1   2  11       18.18       19.44      4.21 o 
   0   2  11     2105.65     2026.04     46.06 o 
   1   2  11     1462.57     1475.78     34.79 o 
   2   2  11      324.56      327.72     10.77 o 
   3   2  11       69.64       76.68      3.67 o 
   4   2  11      129.66      133.41      5.20 o 
  -6   3  11      790.03      781.38     15.97 o 
  -5   3  11     1013.06      971.53     18.80 o 
  -4   3  11      240.36      228.95      6.23 o 
  -3   3  11      279.47      276.89      9.14 o 
  -2   3  11      803.50      808.01     20.60 o 
  -1   3  11     1471.03     1452.83     34.15 o 
   0   3  11      168.62      160.67      6.57 o 
   1   3  11      307.95      292.99      9.83 o 
   2   3  11      569.23      558.38     15.90 o 
   3   3  11      681.85      687.94     15.34 o 
  -6   4  11        2.35        2.19      1.08 o 
  -5   4  11     1070.37     1035.28     19.94 o 
  -4   4  11     1129.46     1048.87     26.00 o 
  -3   4  11      206.53      200.83      9.94 o 
  -2   4  11       49.13       44.08      3.29 o 
  -1   4  11      462.35      455.61     22.34 o 
   0   4  11     1691.49     1645.05     38.65 o 
   1   4  11      330.66      330.68     10.91 o 
   2   4  11        4.44        6.27      2.05 o 
  -6   5  11       64.59       76.34      6.12 o 
  -5   5  11        4.86        7.02      1.61 o 
  -4   5  11      551.19      518.95     14.98 o 
  -3   5  11      611.21      600.67     16.65 o 
  -2   5  11      794.34      761.32     20.06 o 
  -1   5  11      392.48      405.03     12.53 o 
   0   5  11      158.05      159.35      7.42 o 
   1   5  11      974.60      986.42     35.95 o 
  -4   6  11      100.36       93.78      6.73 o 
  -3   6  11       37.56       39.16      4.44 o 
  -2   6  11      284.92      282.25     13.16 o 
  -1   6  11      831.92      849.35     31.36 o 
   0  -6  12      405.50      427.37     17.76 o 
   1  -6  12      599.12      586.89     15.98 o 
   2  -6  12      144.29      134.16      6.14 o 
   3  -6  12      398.92      410.12     10.27 o 
   4  -6  12      202.13      199.39      5.22 o 
  -2  -5  12      373.04      359.27     11.37 o 
  -1  -5  12       91.70      103.85      3.95 o 
   0  -5  12      157.76      164.48      6.75 o 
   1  -5  12      377.73      359.50     10.91 o 
   2  -5  12     1325.40     1333.75     30.05 o 
   3  -5  12      316.23      319.75      6.78 o 
   4  -5  12       18.02       19.08      1.97 o 
   5  -5  12       62.90       61.52      3.42 o 
  -3  -4  12        0.11       -0.15      2.91 o 
  -2  -4  12      517.20      509.88     14.05 o 
  -1  -4  12      676.13      675.07     17.19 o 
   0  -4  12      356.44      349.13     10.45 o 
   1  -4  12      114.85      115.37      5.36 o 
   2  -4  12       33.93       30.64      2.23 o 
   3  -4  12     1055.83     1067.13     19.84 o 
   4  -4  12      419.07      408.85      9.57 o 
   5  -4  12       38.02       40.18      2.87 o 
  -4  -3  12      541.75      556.09     20.50 o 
  -3  -3  12      666.45      648.49     22.49 o 
  -2  -3  12       36.71       38.43      3.33 o 
  -1  -3  12      397.00      405.09     11.50 o 
   0  -3  12      359.11      371.60     10.71 o 
   1  -3  12      986.35     1029.18     19.38 o 
   2  -3  12      758.89      783.85     20.34 o 
   3  -3  12        2.30        5.78      1.91 o 
   4  -3  12      380.03      376.93      8.92 o 
   5  -3  12      393.72      387.32      9.34 o 
  -5  -2  12       27.73       25.09      4.28 o 
  -4  -2  12       39.15       46.05      5.35 o 
  -3  -2  12      465.59      485.56     17.75 o 
  -2  -2  12     1413.68     1462.04     42.38 o 
  -1  -2  12      330.80      356.26     10.26 o 
   0  -2  12       14.73       17.67      1.82 o 
   1  -2  12       18.11       15.40      2.24 o 
   2  -2  12      790.60      812.06     21.88 o 
   3  -2  12     1196.50     1193.13     29.07 o 
   4  -2  12      215.34      227.16      8.92 o 
   5  -2  12        2.99        2.83      1.91 o 
  -5  -1  12      531.08      501.01     18.51 o 
  -4  -1  12      744.95      734.46     24.17 o 
  -3  -1  12      442.78      453.28     16.37 o 
  -2  -1  12      108.29      110.45      6.73 o 
  -1  -1  12     1583.44     1667.15     34.58 o 
   0  -1  12      740.70      768.74     19.35 o 
   1  -1  12      722.68      735.03     18.97 o 
   2  -1  12       38.86       38.63      3.35 o 
   3  -1  12      503.52      506.66     14.76 o 
   4  -1  12      594.68      622.74     17.63 o 
   5  -1  12      257.15      248.14     13.92 o 
  -5   0  12       77.69       75.73      5.97 o 
  -4   0  12      207.56      213.56      9.94 o 
  -3   0  12      936.52      944.35     28.61 o 
  -2   0  12      755.70      774.25     17.79 o 
  -1   0  12       34.58       43.14      4.59 o 
   0   0  12       96.35      106.17      7.19 o 
   1   0  12      459.74      481.89     15.68 o 
   2   0  12     1619.86     1697.76     38.98 o 
   3   0  12      555.03      561.58     15.90 o 
   4   0  12      146.67      161.21      7.25 o 
  -6   1  12      904.62      866.03     28.00 o 
  -5   1  12      436.11      437.68     16.22 o 
  -4   1  12      189.52      205.30      9.48 o 
  -3   1  12      134.75      141.04      5.42 o 
  -2   1  12     1743.78     1709.78     39.40 o 
  -1   1  12     1500.72     1462.64     34.46 o 
   0   1  12      164.86      153.53      7.73 o 
   1   1  12      132.03      131.91      5.99 o 
   2   1  12       71.14       73.32      3.59 o 
   3   1  12      881.26      862.45     18.37 o 
   4   1  12      570.57      579.63     16.82 o 
  -6   2  12       65.60       63.64      5.51 o 
  -5   2  12      124.12      124.53      7.19 o 
  -4   2  12      348.82      343.82      8.34 o 
  -3   2  12     1012.06     1045.28     25.82 o 
  -2   2  12      189.55      198.79      7.50 o 
  -1   2  12      374.79      371.35     11.46 o 
   0   2  12      758.02      762.48     20.06 o 
   1   2  12      602.42      575.90     16.23 o 
   2   2  12      415.72      412.01     12.82 o 
   3   2  12        4.65        6.95      1.69 o 
  -5   3  12        0.57        2.11      1.25 o 
  -4   3  12       67.96       67.04      4.21 o 
  -3   3  12      555.38      541.65     15.30 o 
  -2   3  12     1467.54     1414.98     33.72 o 
  -1   3  12      584.93      585.25     16.33 o 
   0   3  12        0.10        3.82      1.99 o 
   1   3  12       34.37       27.31      2.90 o 
   2   3  12      565.55      548.06     16.06 o 
  -5   4  12      285.59      284.71     10.01 o 
  -4   4  12      367.84      351.79     11.41 o 
  -3   4  12      194.46      199.38      7.80 o 
  -2   4  12      112.27      114.15      6.35 o 
  -1   4  12      770.30      749.03     20.01 o 
   0   4  12      457.54      464.14     14.06 o 
   1   4  12      310.23      302.60     14.38 o 
  -3   5  12      680.83      677.40     26.16 o 
  -2   5  12      650.61      652.01     25.55 o 
  -1   5  12        0.18        2.29      2.60 o 
   0  -5  13       32.04       46.28      8.80 o 
   1  -5  13     1013.40     1031.07     26.01 o 
   2  -5  13      156.47      148.35      6.47 o 
   3  -5  13      127.90      134.29      6.68 o 
  -2  -4  13      183.04      173.17      9.94 o 
  -1  -4  13      581.60      557.83     15.09 o 
   0  -4  13      954.92      987.10     23.52 o 
   1  -4  13        0.23        3.98      1.84 o 
   2  -4  13      410.49      419.43     13.02 o 
   3  -4  13      280.86      281.40     10.26 o 
   4  -4  13      387.28      391.56     13.10 o 
  -3  -3  13      141.10      137.07      8.57 o 
  -2  -3  13       29.66       26.47      3.98 o 
  -1  -3  13       60.60       67.31      5.97 o 
   0  -3  13      236.50      221.46      7.86 o 
   1  -3  13     1419.77     1464.45     34.37 o 
   2  -3  13       64.95       68.08      4.48 o 
   3  -3  13       57.85       67.76      4.70 o 
   4  -3  13      205.01      202.23      8.59 o 
  -3  -2  13      594.80      597.09     20.96 o 
  -2  -2  13      455.80      468.58     17.29 o 
  -1  -2  13      569.72      623.25     20.81 o 
   0  -2  13       73.52       80.76      4.62 o 
   1  -2  13      356.78      350.02     11.16 o 
   2  -2  13      908.10      925.97     37.63 o 
   3  -2  13      374.73      378.40     12.36 o 
   4  -2  13      111.49      128.05      9.79 o 
  -4  -1  13      489.80      495.97     18.20 o 
  -3  -1  13       13.36       20.04      3.37 o 
  -2  -1  13       21.71       21.88      3.37 o 
  -1  -1  13      398.84      397.75     16.52 o 
   0  -1  13      952.47      985.97     33.66 o 
   1  -1  13      557.84      578.93     18.51 o 
   2  -1  13       16.83       11.07      2.26 o 
   3  -1  13      412.46      407.74     19.96 o 
   4  -1  13      453.56      476.54     21.26 o 
  -4   0  13      518.75      542.32     18.97 o 
  -3   0  13     1182.77     1283.36     37.48 o 
  -2   0  13      192.78      200.71     10.56 o 
  -1   0  13       90.19       89.80      6.73 o 
   0   0  13      186.53      190.00     10.56 o 
   1   0  13     1380.36     1412.02     46.51 o 
   2   0  13      432.55      437.91     13.25 o 
   3   0  13       86.20       95.18      5.46 o 
  -4   1  13       79.45       87.51      6.12 o 
  -3   1  13      138.96      134.78      8.57 o 
  -2   1  13      355.86      355.22     15.60 o 
  -1   1  13      629.56      646.50     24.63 o 
   0   1  13      912.70      962.94     24.49 o 
   1   1  13        0.14        0.49      1.50 o 
   2   1  13      904.64      934.29     24.27 o 
   3   1  13      737.41      768.27     29.22 o 
  -4   2  13     1125.66     1104.98     37.63 o 
  -3   2  13      393.65      383.27     12.06 o 
  -2   2  13        1.92        4.15      2.07 o 
  -1   2  13       53.42       56.39      3.95 o 
   0   2  13      364.46      350.66     11.46 o 
   1   2  13     1095.27     1073.58     27.19 o 
   2   2  13       72.75       82.15      6.73 o 
  -4   3  13       69.46       70.15      4.49 o 
  -3   3  13      728.92      752.20     20.28 o 
  -2   3  13      599.31      607.65     17.09 o 
  -1   3  13      216.04      207.97      8.09 o 
   0   3  13        6.80        8.72      3.37 o 
   1   3  13      438.72      425.59     18.82 o 
   1  -3  14      133.00      134.78      9.79 o 
   2  -3  14       44.75       41.81      3.86 o 
   1  -2  14      549.83      538.49     21.26 o 
   2  -2  14      461.46      483.12     14.69 o 
   0  -1  14      605.29      621.87     23.87 o 
   1  -1  14        6.32        6.73      2.60 o 
   2  -1  14        7.90        5.35      2.75 o 
  -1   0  14        0.10       -1.22      1.99 o 
   0   0  14      433.54      424.83     18.36 o 
   1   0  14      816.28      880.26     31.97 o 
  -2   1  14      700.41      695.15     26.16 o 
  -1   1  14      912.41      945.58     33.81 o 
   0   1  14       35.07       36.56      5.20 o 
                                                 
